# Supplementary material for: Use of Xpert MTB/RIF in Decentralized Public Health Settings and Its Effect on Pulmonary TB and DR-TB Case Finding in India
Source: PLoS One. 2015 May 21;10(5):e0126065. doi: 10.1371/journal.pone.0126065 (PMC4440647; doi:10.1371/journal.pone.0126065)
Supplement: S2 File — (XLSX) [file pone.0126065.s002.xlsx]

## Sheet: data_study_75_view_75
Enrol_d	Provider_type	Age	Sex	En_reason	HxTB	SP1_ZN_Result	SP3_ZN_result	SP1_Xp_result	SP1_Xp_Rif	SP3_Xp_result	SP3_Xp_rif_result	SP2_collect_done	SP2_Spc	SP2_DST_done	SP2_DST_MGIT_R	SP2_DST_other_R_MGIT	En_TBTx_start_d	RNTCP_Cat	Init_default	TU_Type
2012-06-12	Public	76	Male	Diagnosis	New case	Neg	Neg	NA	NA	MTB neg	NA	NA	NA	NA	NA	NA	NA	NA	NA	NA
2013-12-27	NGO	35	Male	Diagnosis	New case	Neg	Neg	MTB neg	NA	NA	NA	NA	NA	NA	NA	NA	NA	NA	NA	NA
2012-10-15	Public	50	Female	Diagnosis	New case	Neg	Neg	NA	NA	MTB neg	NA	NA	NA	NA	NA	NA	NA	NA	NA	NA
2013-05-31	Private	40	Female	Diagnosis	New case	Neg	NA	MTB neg	NA	NA	NA	NA	NA	NA	NA	NA	NA	NA	NA	NA
2013-06-25	Public	27	Male	Diagnosis	New case	Neg	Neg	NA	NA	MTB neg	NA	NA	NA	NA	NA	NA	NA	NA	NA	NA
2012-06-10	Public	45	Female	Diagnosis	New case	Neg	Neg	NA	NA	MTB neg	NA	NA	NA	NA	NA	NA	NA	NA	NA	NA
2012-03-28	NGO	50	Male	Diagnosis	New case	Neg	Neg	NA	NA	MTB neg	NA	NA	NA	NA	NA	NA	NA	NA	NA	NA
2012-03-29	Public	52	Male	Diagnosis	New case	Neg	Neg	NA	NA	MTB neg	NA	NA	NA	NA	NA	NA	NA	NA	NA	NA
2012-03-29	Public	47	Male	Diagnosis	New case	Neg	NA	MTB neg	NA	NA	NA	NA	NA	NA	NA	NA	NA	NA	NA	NA
2012-03-29	Public	55	Male	Diagnosis	New case	Neg	Neg	MTB neg	NA	NA	NA	NA	NA	NA	NA	NA	NA	NA	NA	NA
2012-03-29	Public	50	Female	Diagnosis	New case	Neg	Neg	MTB neg	NA	NA	NA	NA	NA	NA	NA	NA	NA	NA	NA	NA
2012-03-29	Public	30	Male	Diagnosis	New case	Neg	Neg	MTB neg	NA	NA	NA	NA	NA	NA	NA	NA	NA	NA	NA	NA
2012-03-29	Public	65	Male	Diagnosis	New case	Pos	NA	MTB pos	Not detected	NA	NA	NA	NA	NA	NA	NA	NA	NA	No	Other TU
2012-03-30	Public	14	Male	Diagnosis	New case	Neg	Neg	NA	NA	MTB neg	NA	NA	NA	NA	NA	NA	NA	NA	NA	NA
2012-03-30	NGO	40	Female	Diagnosis	New case	Neg	Neg	MTB neg	NA	NA	NA	NA	NA	NA	NA	NA	NA	NA	NA	NA
2012-03-30	NGO	45	Female	Diagnosis	New case	Neg	Neg	NA	NA	MTB pos	Not detected	NA	NA	NA	NA	NA	2012-04-11	DOTS Cat. I	No	Parent TU
2012-03-30	NGO	19	Male	Diagnosis	New case	Neg	Neg	MTB neg	NA	NA	NA	NA	NA	NA	NA	NA	NA	NA	NA	NA
2012-03-31	Public	35	Female	Diagnosis	New case	Neg	Neg	NA	NA	MTB neg	NA	NA	NA	NA	NA	NA	NA	NA	NA	NA
2012-03-31	NGO	60	Female	Diagnosis	New case	Neg	Neg	NA	NA	MTB neg	NA	NA	NA	NA	NA	NA	NA	NA	NA	NA
2012-03-31	NGO	72	Male	Diagnosis	New case	Neg	NA	MTB neg	NA	NA	NA	NA	NA	NA	NA	NA	NA	NA	NA	NA
2012-03-31	NGO	56	Male	Diagnosis	New case	Neg	NA	MTB neg	NA	NA	NA	NA	NA	NA	NA	NA	NA	NA	NA	NA
2012-03-31	NGO	35	Female	Diagnosis	New case	Neg	NA	MTB neg	NA	NA	NA	NA	NA	NA	NA	NA	NA	NA	NA	NA
2012-04-03	NGO	65	Male	Diagnosis	New case	Neg	Neg	MTB neg	NA	NA	NA	NA	NA	NA	NA	NA	NA	NA	NA	NA
2012-04-02	NGO	46	Male	Diagnosis	Previous TB	Pos	Pos	MTB pos	Not detected	NA	NA	NA	NA	NA	NA	NA	2012-04-02	DOTS Cat. II	No	Parent TU
2012-04-02	NGO	65	Male	Diagnosis	New case	Neg	Neg	MTB neg	NA	NA	NA	NA	NA	NA	NA	NA	NA	NA	NA	NA
2012-04-02	NGO	50	Female	Diagnosis	New case	Neg	Neg	MTB neg	NA	NA	NA	NA	NA	NA	NA	NA	NA	NA	NA	NA
2012-04-02	NGO	45	Male	Diagnosis	New case	Pos	Pos	MTB pos	Not detected	NA	NA	NA	NA	NA	NA	NA	2012-04-06	DOTS Cat. I	No	Parent TU
2012-04-02	NGO	9	Female	Diagnosis	New case	Neg	Neg	MTB neg	NA	NA	NA	NA	NA	NA	NA	NA	NA	NA	NA	NA
2012-04-02	Public	70	Male	Diagnosis	New case	Neg	Neg	NA	NA	MTB neg	NA	NA	NA	NA	NA	NA	2012-04-16	DOTS Cat. I	No	NA
2012-03-30	Public	60	Female	Diagnosis	New case	Neg	NA	MTB neg	NA	NA	NA	NA	NA	NA	NA	NA	NA	NA	NA	NA
2012-03-30	Public	48	Female	Diagnosis	New case	Neg	Neg	MTB neg	NA	NA	NA	NA	NA	NA	NA	NA	NA	NA	NA	NA
2012-03-30	Public	65	Female	Diagnosis	New case	Neg	Neg	MTB neg	NA	NA	NA	NA	NA	NA	NA	NA	NA	NA	NA	NA
2012-03-30	Public	50	Male	Diagnosis	New case	Neg	NA	MTB neg	NA	NA	NA	NA	NA	NA	NA	NA	NA	NA	NA	NA
2012-03-29	Public	65	Male	Diagnosis	New case	Neg	Neg	MTB pos	Not detected	NA	NA	NA	NA	NA	NA	NA	2012-04-09	DOTS Cat. I	No	Parent TU
2012-03-29	Public	75	Male	Diagnosis	New case	Neg	Neg	NA	NA	MTB neg	NA	NA	NA	NA	NA	NA	NA	NA	NA	NA
2012-03-30	Public	50	Male	Diagnosis	New case	Neg	Neg	MTB neg	NA	NA	NA	NA	NA	NA	NA	NA	NA	NA	NA	NA
2012-03-26	Public	65	Male	Diagnosis	New case	Neg	NA	MTB neg	NA	MTB neg	NA	NA	NA	NA	NA	NA	NA	NA	NA	NA
2012-03-31	Public	60	Male	Diagnosis	Previous TB	Neg	Neg	NA	NA	MTB pos	Not detected	NA	NA	NA	NA	NA	2012-05-16	DOTS Cat. II	No	Parent TU
2012-04-02	Public	40	Male	Diagnosis	New case	Neg	Neg	MTB neg	NA	NA	NA	NA	NA	NA	NA	NA	NA	NA	NA	NA
2012-04-03	NGO	45	Male	Diagnosis	New case	Neg	Neg	Indeterminate (invalid/error/no result)	NA	Indeterminate (invalid/error/no result)	NA	NA	NA	NA	NA	NA	NA	NA	NA	NA
2012-04-03	NGO	45	Male	Diagnosis	New case	Neg	Neg	MTB neg	NA	NA	NA	NA	NA	NA	NA	NA	NA	NA	NA	NA
2012-04-02	Public	45	Male	Repeated	Previous TB	Neg	Neg	MTB pos	Not detected	NA	NA	NA	NA	NA	NA	NA	2012-04-09	DOTS Cat. II	No	Parent TU
2012-04-02	Public	50	Male	Diagnosis	New case	Neg	Neg	MTB neg	NA	NA	NA	NA	NA	NA	NA	NA	NA	NA	NA	NA
2012-04-02	Public	45	Female	Diagnosis	New case	Neg	Neg	NA	NA	MTB neg	NA	NA	NA	NA	NA	NA	NA	NA	NA	NA
2012-03-31	Public	40	Female	Diagnosis	New case	Neg	Neg	MTB neg	NA	NA	NA	NA	NA	NA	NA	NA	NA	NA	NA	NA
2012-03-31	Public	65	Male	Diagnosis	New case	Neg	Neg	NA	NA	MTB neg	NA	NA	NA	NA	NA	NA	NA	NA	NA	NA
2012-03-29	Public	35	Female	Diagnosis	New case	Neg	Neg	MTB neg	NA	NA	NA	NA	NA	NA	NA	NA	NA	NA	NA	NA
2012-04-03	Public	40	Female	Diagnosis	New case	Neg	Neg	NA	NA	MTB neg	NA	NA	NA	NA	NA	NA	NA	NA	NA	NA
2012-04-02	Public	25	Male	Diagnosis	New case	Neg	NA	MTB neg	NA	NA	NA	NA	NA	NA	NA	NA	NA	NA	NA	NA
2012-04-02	Public	50	Male	Diagnosis	New case	Pos	Pos	MTB pos	Not detected	NA	NA	NA	NA	NA	NA	NA	NA	NA	Yes	Parent TU
2012-04-04	NGO	70	Female	Diagnosis	New case	Neg	Neg	NA	NA	MTB neg	NA	NA	NA	NA	NA	NA	NA	NA	NA	NA
2012-04-05	NGO	75	Male	Diagnosis	New case	Neg	NA	MTB neg	NA	NA	NA	NA	NA	NA	NA	NA	NA	NA	NA	NA
2012-04-05	NGO	60	Male	Diagnosis	New case	Neg	NA	MTB neg	NA	NA	NA	NA	NA	NA	NA	NA	NA	NA	NA	NA
2012-04-05	NGO	19	Male	Diagnosis	New case	Pos	Pos	MTB pos	Not detected	NA	NA	NA	NA	NA	NA	NA	2012-04-09	DOTS Cat. I	No	Parent TU
2012-04-05	NGO	42	Male	Diagnosis	New case	Neg	Neg	MTB pos	Indeterminate	NA	NA	Collected	Not MTB complex	Not done/not applicable	NA	NA	2012-10-03	DOTS Cat. I	No	Parent TU
2012-04-04	Public	30	Female	Diagnosis	New case	Neg	Neg	MTB neg	NA	NA	NA	NA	NA	NA	NA	NA	NA	NA	NA	NA
2012-04-04	Public	80	Female	Diagnosis	New case	Neg	Neg	NA	NA	MTB neg	NA	NA	NA	NA	NA	NA	NA	NA	NA	NA
2012-04-05	Public	60	Male	Diagnosis	New case	Neg	Neg	NA	NA	MTB neg	NA	NA	NA	NA	NA	NA	NA	NA	NA	NA
2012-04-04	NGO	58	Male	Diagnosis	New case	Neg	Neg	MTB neg	NA	NA	NA	NA	NA	NA	NA	NA	NA	NA	NA	NA
2012-04-04	Public	30	Female	Diagnosis	New case	Neg	Neg	NA	NA	MTB neg	NA	NA	NA	NA	NA	NA	NA	NA	NA	NA
2012-04-05	Public	50	Male	Diagnosis	New case	Neg	Neg	MTB neg	NA	NA	NA	NA	NA	NA	NA	NA	NA	NA	NA	NA
2012-04-05	Public	72	Male	Diagnosis	New case	Neg	Neg	NA	NA	MTB neg	NA	NA	NA	NA	NA	NA	NA	NA	NA	NA
2012-04-05	Public	55	Male	Diagnosis	New case	Neg	Neg	MTB neg	NA	NA	NA	NA	NA	NA	NA	NA	NA	NA	NA	NA
2012-04-05	Public	55	Female	Diagnosis	New case	Neg	Neg	NA	NA	MTB neg	NA	NA	NA	NA	NA	NA	NA	NA	NA	NA
2012-04-06	NGO	25	Male	Diagnosis	New case	Neg	Pos	MTB pos	Not detected	NA	NA	NA	NA	NA	NA	NA	2012-04-09	DOTS Cat. I	No	Parent TU
2012-04-05	Public	35	Female	Repeated	New case	Neg	Neg	NA	NA	MTB neg	NA	NA	NA	NA	NA	NA	NA	NA	NA	NA
2012-04-05	Public	50	Male	Diagnosis	New case	Neg	Neg	MTB neg	NA	NA	NA	NA	NA	NA	NA	NA	NA	NA	NA	NA
2012-04-05	Public	50	Female	Diagnosis	New case	Neg	Neg	NA	NA	MTB neg	NA	NA	NA	NA	NA	NA	NA	NA	NA	NA
2012-04-05	Public	24	Female	Diagnosis	New case	Neg	Neg	NA	NA	MTB neg	NA	NA	NA	NA	NA	NA	NA	NA	NA	NA
2012-04-05	Public	50	Male	Diagnosis	New case	Pos	NA	MTB pos	Not detected	NA	NA	NA	NA	NA	NA	NA	NA	NA	Yes	Parent TU
2012-04-03	Public	48	Female	Repeated	New case	Neg	Neg	MTB neg	NA	NA	NA	NA	NA	NA	NA	NA	NA	NA	NA	NA
2012-04-07	Public	75	Male	Diagnosis	New case	Neg	Neg	NA	NA	MTB neg	NA	NA	NA	NA	NA	NA	NA	NA	NA	NA
2012-04-07	Public	28	Female	Diagnosis	New case	Neg	Neg	NA	NA	MTB neg	NA	NA	NA	NA	NA	NA	NA	NA	NA	NA
2012-04-09	Public	40	Male	Diagnosis	New case	Neg	Neg	NA	NA	MTB neg	NA	NA	NA	NA	NA	NA	NA	NA	NA	NA
2012-04-09	Public	32	Male	Diagnosis	New case	Neg	Neg	MTB neg	NA	NA	NA	NA	NA	NA	NA	NA	NA	NA	NA	NA
2012-04-09	Public	28	Male	Diagnosis	New case	Pos	Pos	MTB pos	Not detected	NA	NA	NA	NA	NA	NA	NA	2012-04-13	DOTS Cat. I	No	Parent TU
2012-04-09	Public	76	Male	Diagnosis	New case	Neg	Neg	MTB neg	NA	NA	NA	NA	NA	NA	NA	NA	NA	NA	NA	NA
2012-04-05	Public	45	Female	Diagnosis	New case	Neg	Neg	NA	NA	MTB neg	NA	NA	NA	NA	NA	NA	NA	NA	NA	NA
2012-04-06	Public	30	Female	Diagnosis	New case	Neg	Neg	NA	NA	MTB neg	NA	NA	NA	NA	NA	NA	NA	NA	NA	NA
2012-04-09	Public	21	Female	Diagnosis	New case	Pos	Pos	NA	NA	MTB pos	Not detected	NA	NA	NA	NA	NA	2012-04-09	DOTS Cat. I	No	Parent TU
2012-04-09	NGO	51	Male	Diagnosis	New case	Neg	NA	MTB neg	NA	NA	NA	NA	NA	NA	NA	NA	NA	NA	NA	NA
2012-04-09	NGO	55	Male	Diagnosis	New case	Neg	NA	MTB neg	NA	NA	NA	NA	NA	NA	NA	NA	NA	NA	NA	NA
2012-04-09	NGO	55	Male	Diagnosis	New case	Neg	Pos	MTB pos	Not detected	NA	NA	NA	NA	NA	NA	NA	2012-04-11	DOTS Cat. I	No	Parent TU
2012-04-09	NGO	41	Male	Diagnosis	New case	Neg	Neg	NA	NA	MTB neg	NA	NA	NA	NA	NA	NA	NA	NA	NA	NA
2012-04-02	NGO	26	Male	Diagnosis	New case	Neg	Pos	MTB pos	Not detected	NA	NA	NA	NA	NA	NA	NA	2012-04-09	DOTS Cat. I	No	Parent TU
2012-04-03	NGO	55	Female	Diagnosis	New case	Pos	Pos	MTB pos	Not detected	NA	NA	NA	NA	NA	NA	NA	2012-04-11	DOTS Cat. I	No	Parent TU
2012-04-05	NGO	35	Female	Diagnosis	New case	Neg	Neg	MTB neg	NA	NA	NA	NA	NA	NA	NA	NA	NA	NA	NA	NA
2012-04-09	Public	50	Male	Diagnosis	New case	Neg	NA	MTB neg	NA	NA	NA	NA	NA	NA	NA	NA	NA	NA	NA	NA
2012-04-09	Public	50	Male	Diagnosis	New case	Neg	Neg	MTB neg	NA	NA	NA	NA	NA	NA	NA	NA	NA	NA	NA	NA
2012-04-07	Public	17	Male	Diagnosis	New case	Neg	NA	MTB neg	NA	NA	NA	NA	NA	NA	NA	NA	NA	NA	NA	NA
2012-04-09	Public	60	Female	Diagnosis	New case	Neg	NA	MTB neg	NA	NA	NA	NA	NA	NA	NA	NA	NA	NA	NA	NA
2012-04-07	Public	76	Male	Diagnosis	New case	Neg	NA	MTB neg	NA	NA	NA	NA	NA	NA	NA	NA	NA	NA	NA	NA
2012-04-07	Public	45	Female	Diagnosis	New case	Pos	NA	MTB pos	Not detected	NA	NA	NA	NA	NA	NA	NA	NA	NA	Yes	Parent TU
2012-04-07	Public	70	Male	Diagnosis	New case	Neg	Neg	MTB neg	NA	NA	NA	NA	NA	NA	NA	NA	NA	NA	NA	NA
2012-04-10	NGO	40	Female	Diagnosis	New case	Neg	Neg	NA	NA	MTB neg	NA	NA	NA	NA	NA	NA	NA	NA	NA	NA
2012-04-10	NGO	60	Male	Diagnosis	New case	Neg	Neg	MTB neg	NA	NA	NA	NA	NA	NA	NA	NA	NA	NA	NA	NA
2012-04-07	Public	45	Female	Diagnosis	New case	Neg	Neg	MTB neg	NA	NA	NA	NA	NA	NA	NA	NA	NA	NA	NA	NA
2012-04-10	Public	60	Male	Diagnosis	New case	Pos	Pos	NA	NA	MTB pos	Not detected	NA	NA	NA	NA	NA	2012-04-11	DOTS Cat. I	No	Parent TU
2012-04-10	Public	45	Female	Diagnosis	New case	Neg	Neg	NA	NA	MTB neg	NA	NA	NA	NA	NA	NA	NA	NA	NA	NA
2012-04-09	Public	35	Male	Diagnosis	New case	Pos	Neg	MTB pos	Not detected	NA	NA	NA	NA	NA	NA	NA	2012-04-18	DOTS Cat. I	No	Parent TU
2012-04-10	Public	70	Male	Diagnosis	New case	Neg	NA	MTB neg	NA	NA	NA	NA	NA	NA	NA	NA	NA	NA	NA	NA
2012-04-10	Public	50	Female	Diagnosis	New case	Pos	Neg	NA	NA	MTB neg	NA	Collected	NA	Done	NA	NA	2012-04-23	DOTS Cat. I	No	Parent TU
2012-04-11	NGO	12	Female	Diagnosis	New case	Neg	Neg	NA	NA	MTB neg	NA	NA	NA	NA	NA	NA	2012-05-07	DOTS Cat. I	No	Parent TU
2012-04-11	NGO	24	Male	Diagnosis	Previous TB	Neg	Neg	NA	NA	MTB neg	NA	NA	NA	NA	NA	NA	NA	NA	NA	NA
2012-04-11	Public	75	Male	Diagnosis	New case	Neg	Neg	MTB neg	NA	NA	NA	NA	NA	NA	NA	NA	NA	NA	NA	NA
2012-04-11	Public	35	Male	Diagnosis	New case	Neg	Neg	NA	NA	MTB neg	NA	NA	NA	NA	NA	NA	NA	NA	NA	NA
2012-04-10	Public	75	Male	Diagnosis	New case	Neg	Neg	NA	NA	MTB pos	Not detected	NA	NA	NA	NA	NA	2012-06-01	DOTS Cat. I	No	Parent TU
2012-04-11	Public	45	Male	Diagnosis	New case	Neg	NA	MTB neg	NA	NA	NA	NA	NA	NA	NA	NA	NA	NA	NA	NA
2012-04-11	Public	60	Male	Diagnosis	New case	Neg	NA	MTB neg	NA	NA	NA	NA	NA	NA	NA	NA	NA	NA	NA	NA
2012-04-10	Public	50	Male	Diagnosis	New case	Neg	Neg	NA	NA	MTB neg	NA	NA	NA	NA	NA	NA	NA	NA	NA	NA
2012-04-11	Public	60	Male	Diagnosis	New case	Neg	Neg	NA	NA	MTB neg	NA	NA	NA	NA	NA	NA	NA	NA	NA	NA
2012-04-11	Public	65	Male	Diagnosis	New case	Neg	Neg	MTB neg	NA	NA	NA	NA	NA	NA	NA	NA	NA	NA	NA	NA
2012-04-12	NGO	40	Female	Diagnosis	Previous TB	Neg	Neg	MTB neg	NA	NA	NA	NA	NA	NA	NA	NA	NA	NA	NA	NA
2012-04-11	Public	35	Female	Diagnosis	New case	Neg	Neg	NA	NA	MTB neg	NA	NA	NA	NA	NA	NA	NA	NA	NA	NA
2012-04-13	NGO	24	Female	Diagnosis	New case	Pos	Pos	MTB pos	Not detected	NA	NA	NA	NA	NA	NA	NA	NA	NA	No	Other TU
2012-04-13	NGO	80	Male	Diagnosis	New case	Neg	Neg	MTB neg	NA	NA	NA	NA	NA	NA	NA	NA	NA	NA	NA	NA
2012-04-11	NGO	60	Male	Diagnosis	New case	Neg	Neg	NA	NA	MTB neg	NA	NA	NA	NA	NA	NA	NA	NA	NA	NA
2012-04-11	NGO	31	Male	Diagnosis	New case	Neg	Neg	NA	NA	MTB neg	NA	NA	NA	NA	NA	NA	NA	NA	NA	NA
2012-04-13	NGO	70	Female	Diagnosis	New case	Neg	Neg	NA	NA	MTB neg	NA	NA	NA	NA	NA	NA	NA	NA	NA	NA
2012-04-13	Private	22	Male	Diagnosis	New case	Pos	Pos	MTB pos	Not detected	NA	NA	NA	NA	NA	NA	NA	NA	NA	No	Other TU
2012-04-13	NGO	40	Female	Diagnosis	New case	Pos	Pos	MTB pos	Not detected	NA	NA	NA	NA	NA	NA	NA	2012-04-18	DOTS Cat. I	No	Parent TU
2012-04-12	Public	62	Male	Diagnosis	New case	Neg	Neg	NA	NA	MTB neg	NA	NA	NA	NA	NA	NA	NA	NA	NA	NA
2012-04-11	Public	36	Female	Diagnosis	New case	Neg	Neg	NA	NA	MTB neg	NA	NA	NA	NA	NA	NA	NA	NA	NA	NA
2012-04-12	Public	40	Male	Diagnosis	New case	Neg	Neg	NA	NA	MTB pos	Not detected	NA	NA	NA	NA	NA	2012-04-18	DOTS Cat. I	No	Parent TU
2012-04-11	Public	32	Female	Diagnosis	New case	Neg	Neg	NA	NA	MTB neg	NA	NA	NA	NA	NA	NA	NA	NA	NA	NA
2012-04-12	Public	60	Male	Diagnosis	New case	Neg	Neg	MTB neg	NA	NA	NA	NA	NA	NA	NA	NA	NA	NA	NA	NA
2012-04-12	Public	50	Male	Diagnosis	New case	Neg	Neg	NA	NA	MTB neg	NA	NA	NA	NA	NA	NA	NA	NA	NA	NA
2012-04-13	Public	55	Male	Diagnosis	New case	Neg	Neg	MTB neg	NA	NA	NA	NA	NA	NA	NA	NA	NA	NA	NA	NA
2012-04-10	Public	50	Female	Diagnosis	New case	Neg	Neg	MTB neg	NA	NA	NA	NA	NA	NA	NA	NA	NA	NA	NA	NA
2012-04-13	Public	45	Male	Diagnosis	New case	Neg	Neg	NA	NA	MTB neg	NA	NA	NA	NA	NA	NA	NA	NA	NA	NA
2012-04-12	Public	30	Male	Diagnosis	New case	Neg	Neg	NA	NA	MTB neg	NA	NA	NA	NA	NA	NA	NA	NA	NA	NA
2012-04-12	Public	50	Male	Diagnosis	New case	Neg	Neg	MTB neg	NA	NA	NA	NA	NA	NA	NA	NA	NA	NA	NA	NA
2012-04-13	Public	29	Female	Diagnosis	New case	Neg	NA	MTB neg	NA	NA	NA	NA	NA	NA	NA	NA	NA	NA	NA	NA
2012-04-13	Public	65	Male	Diagnosis	New case	Neg	Neg	MTB neg	NA	NA	NA	NA	NA	NA	NA	NA	NA	NA	NA	NA
2012-04-13	Public	29	Female	Diagnosis	New case	Pos	Pos	NA	NA	MTB pos	Not detected	NA	NA	NA	NA	NA	2012-04-20	DOTS Cat. I	No	Parent TU
2012-04-11	Public	38	Male	Diagnosis	New case	Neg	Neg	NA	NA	MTB neg	NA	NA	NA	NA	NA	NA	NA	NA	NA	NA
2012-04-14	NGO	24	Male	Diagnosis	New case	Neg	Neg	MTB neg	NA	NA	NA	NA	NA	NA	NA	NA	NA	NA	NA	NA
2012-04-16	NGO	60	Male	Diagnosis	New case	Neg	Neg	NA	NA	MTB neg	NA	NA	NA	NA	NA	NA	NA	NA	NA	NA
2012-04-16	NGO	60	Male	Diagnosis	New case	Neg	NA	MTB neg	NA	NA	NA	NA	NA	NA	NA	NA	NA	NA	NA	NA
2012-04-16	NGO	33	Male	Diagnosis	New case	Pos	Pos	MTB pos	Not detected	NA	NA	NA	NA	NA	NA	NA	2012-04-20	DOTS Cat. I	No	Parent TU
2012-04-16	NGO	29	Female	Diagnosis	New case	Neg	Neg	NA	NA	MTB neg	NA	NA	NA	NA	NA	NA	NA	NA	NA	NA
2012-04-16	NGO	45	Male	Diagnosis	New case	Neg	Neg	MTB neg	NA	NA	NA	NA	NA	NA	NA	NA	NA	NA	NA	NA
2012-04-14	Public	65	Female	Diagnosis	New case	Neg	Neg	NA	NA	MTB neg	NA	NA	NA	NA	NA	NA	NA	NA	NA	NA
2012-04-15	Public	65	Male	Diagnosis	New case	Neg	Neg	NA	NA	MTB neg	NA	NA	NA	NA	NA	NA	NA	NA	NA	NA
2012-04-14	Public	50	Male	Diagnosis	New case	Neg	Neg	NA	NA	MTB neg	NA	NA	NA	NA	NA	NA	NA	NA	NA	NA
2012-04-17	Public	58	Male	MDR risk group	Previous TB	Neg	Neg	NA	NA	MTB pos	Not detected	NA	NA	NA	NA	NA	2011-08-22	DOTS Cat. I	No	Parent TU
2012-04-17	NGO	80	Male	Diagnosis	Previous TB	Neg	Neg	MTB neg	NA	NA	NA	NA	NA	NA	NA	NA	NA	NA	NA	NA
2012-04-17	Public	7	Male	Diagnosis	New case	Neg	Neg	NA	NA	MTB neg	NA	NA	NA	NA	NA	NA	NA	NA	NA	NA
2012-04-16	Public	25	Female	Diagnosis	New case	Neg	Neg	NA	NA	MTB neg	NA	NA	NA	NA	NA	NA	NA	NA	NA	NA
2012-04-16	Public	42	Male	Diagnosis	New case	Neg	Neg	NA	NA	MTB neg	NA	NA	NA	NA	NA	NA	NA	NA	NA	NA
2012-04-16	Public	55	Male	Diagnosis	Previous TB	Neg	Neg	NA	NA	MTB neg	NA	NA	NA	NA	NA	NA	NA	NA	NA	NA
2012-04-17	Public	25	Female	Diagnosis	New case	Neg	Neg	NA	NA	MTB neg	NA	NA	NA	NA	NA	NA	NA	NA	NA	NA
2012-04-16	Public	18	Male	Diagnosis	New case	Neg	Neg	NA	NA	MTB neg	NA	NA	NA	NA	NA	NA	NA	NA	NA	NA
2012-04-17	Public	42	Female	Diagnosis	Previous TB	Neg	Neg	NA	NA	MTB neg	NA	NA	NA	NA	NA	NA	NA	NA	NA	NA
2012-04-17	Public	70	Male	Diagnosis	New case	Neg	Neg	NA	NA	MTB neg	NA	NA	NA	NA	NA	NA	NA	NA	NA	NA
2012-04-17	Public	65	Female	Diagnosis	New case	Neg	Neg	NA	NA	MTB neg	NA	NA	NA	NA	NA	NA	NA	NA	NA	NA
2012-04-16	Public	45	Male	Diagnosis	New case	Neg	Neg	NA	NA	MTB neg	NA	NA	NA	NA	NA	NA	NA	NA	NA	NA
2012-04-18	Public	49	Male	Diagnosis	New case	Neg	NA	MTB neg	NA	NA	NA	NA	NA	NA	NA	NA	NA	NA	NA	NA
2012-04-18	Public	68	Male	Diagnosis	New case	Neg	Neg	NA	NA	MTB neg	NA	NA	NA	NA	NA	NA	NA	NA	NA	NA
2012-04-17	Public	25	Male	Diagnosis	New case	Neg	Neg	NA	NA	MTB neg	NA	NA	NA	NA	NA	NA	NA	NA	NA	NA
2012-04-18	Public	65	Female	Diagnosis	New case	Neg	Neg	NA	NA	MTB neg	NA	NA	NA	NA	NA	NA	NA	NA	NA	NA
2012-04-18	Public	49	Male	Diagnosis	New case	Neg	NA	MTB neg	NA	NA	NA	NA	NA	NA	NA	NA	NA	NA	NA	NA
2012-04-17	Public	80	Male	Diagnosis	New case	Neg	Neg	NA	NA	MTB neg	NA	NA	NA	NA	NA	NA	NA	NA	NA	NA
2012-04-17	Public	50	Female	Diagnosis	New case	Pos	Pos	NA	NA	MTB pos	Not detected	NA	NA	NA	NA	NA	2012-04-27	DOTS Cat. I	No	Parent TU
2012-04-18	Public	35	Female	Diagnosis	New case	Neg	Neg	NA	NA	MTB neg	NA	NA	NA	NA	NA	NA	NA	NA	NA	NA
2012-04-19	Public	65	Male	Diagnosis	New case	Pos	Pos	NA	NA	MTB pos	Not detected	NA	NA	NA	NA	NA	2012-04-25	DOTS Cat. I	No	Parent TU
2012-06-08	Public	60	Male	Diagnosis	New case	Neg	Neg	NA	NA	Indeterminate (invalid/error/no result)	NA	NA	NA	NA	NA	NA	NA	NA	NA	NA
2012-06-06	Public	69	Male	Diagnosis	New case	Neg	NA	MTB neg	NA	NA	NA	NA	NA	NA	NA	NA	NA	NA	NA	NA
2013-12-21	NGO	40	Female	Diagnosis	New case	Neg	Neg	MTB neg	NA	NA	NA	NA	NA	NA	NA	NA	NA	NA	NA	NA
2013-12-21	Public	35	Male	Diagnosis	New case	Neg	Neg	MTB neg	NA	NA	NA	NA	NA	NA	NA	NA	NA	NA	NA	NA
2013-12-23	Public	40	Female	Diagnosis	New case	Neg	Neg	NA	NA	MTB neg	NA	NA	NA	NA	NA	NA	NA	NA	NA	NA
2013-12-23	Public	30	Female	Diagnosis	New case	Neg	Neg	NA	NA	MTB neg	NA	NA	NA	NA	NA	NA	NA	NA	NA	NA
2013-12-19	Public	40	Male	Diagnosis	New case	Neg	Neg	NA	NA	MTB neg	NA	NA	NA	NA	NA	NA	NA	NA	NA	NA
2013-12-20	Public	28	Female	Diagnosis	New case	Neg	Neg	NA	NA	MTB neg	NA	NA	NA	NA	NA	NA	NA	NA	NA	NA
2013-12-20	Public	33	Male	Diagnosis	New case	Neg	Neg	NA	NA	MTB neg	NA	NA	NA	NA	NA	NA	NA	NA	NA	NA
2013-12-20	Public	56	Female	Diagnosis	New case	Neg	Neg	NA	NA	MTB neg	NA	NA	NA	NA	NA	NA	NA	NA	NA	NA
2013-12-19	Public	40	Male	Diagnosis	New case	Neg	Neg	NA	NA	MTB neg	NA	NA	NA	NA	NA	NA	NA	NA	NA	NA
2013-12-17	Public	33	Male	Diagnosis	New case	Neg	Neg	NA	NA	MTB neg	NA	NA	NA	NA	NA	NA	NA	NA	NA	NA
2013-12-19	Public	25	Female	Diagnosis	New case	Neg	Neg	NA	NA	MTB neg	NA	NA	NA	NA	NA	NA	NA	NA	NA	NA
2013-12-21	Public	40	Male	Diagnosis	New case	Neg	Neg	MTB neg	NA	NA	NA	NA	NA	NA	NA	NA	NA	NA	NA	NA
2013-12-12	Public	52	Male	Diagnosis	New case	Neg	Neg	NA	NA	NA	NA	NA	NA	NA	NA	NA	NA	NA	NA	NA
2012-04-02	Public	65	Male	Diagnosis	New case	Neg	Neg	MTB neg	NA	NA	NA	NA	NA	NA	NA	NA	NA	NA	NA	NA
2012-04-10	NGO	60	Male	Diagnosis	New case	Pos	Pos	MTB pos	Not detected	NA	NA	NA	NA	NA	NA	NA	2012-04-16	DOTS Cat. I	No	Parent TU
2012-04-09	Public	70	Male	Diagnosis	New case	Neg	NA	MTB neg	NA	MTB neg	NA	NA	NA	NA	NA	NA	NA	NA	NA	NA
2012-04-09	Public	16	Female	Diagnosis	New case	Neg	Neg	MTB pos	Not detected	NA	NA	NA	NA	NA	NA	NA	NA	NA	No	Other TU
2012-04-18	Public	27	Female	Diagnosis	New case	Neg	Neg	NA	NA	MTB neg	NA	NA	NA	NA	NA	NA	NA	NA	NA	NA
2012-04-19	Public	65	Male	Diagnosis	New case	Neg	Neg	NA	NA	MTB neg	NA	NA	NA	NA	NA	NA	NA	NA	NA	NA
2012-04-17	Public	24	Male	Diagnosis	New case	Neg	Neg	NA	NA	MTB neg	NA	NA	NA	NA	NA	NA	NA	NA	NA	NA
2012-04-18	Public	26	Female	Diagnosis	New case	Pos	Pos	NA	NA	MTB pos	Not detected	NA	NA	NA	NA	NA	2012-04-20	DOTS Cat. I	No	Parent TU
2012-04-16	Public	60	Male	Diagnosis	Previous TB	Pos	Pos	NA	NA	MTB pos	Not detected	NA	NA	NA	NA	NA	2012-05-02	DOTS Cat. II	No	Parent TU
2012-04-17	Public	60	Male	Diagnosis	New case	Neg	Neg	NA	NA	MTB neg	NA	NA	NA	NA	NA	NA	NA	NA	NA	NA
2012-04-16	Public	18	Male	Diagnosis	New case	Neg	Neg	NA	NA	MTB neg	NA	NA	NA	NA	NA	NA	NA	NA	NA	NA
2012-04-19	Public	47	Female	Diagnosis	New case	Pos	Pos	NA	NA	MTB pos	Not detected	NA	NA	NA	NA	NA	NA	NA	Yes	Parent TU
2012-04-20	NGO	20	Male	Diagnosis	Previous TB	Pos	Pos	NA	NA	MTB pos	Detected	Not collected	NA	NA	NA	NA	NA	Non-RNTCP regimen	No	Other TU
2012-04-21	NGO	58	Male	Diagnosis	New case	Neg	Neg	NA	NA	MTB neg	NA	NA	NA	NA	NA	NA	NA	NA	NA	NA
2012-04-20	Public	60	Female	Repeated	Previous TB	Neg	Neg	NA	NA	MTB neg	NA	NA	NA	NA	NA	NA	NA	NA	NA	NA
2012-04-20	Public	60	Male	Diagnosis	New case	Neg	Neg	NA	NA	MTB neg	NA	NA	NA	NA	NA	NA	NA	NA	NA	NA
2012-04-18	Public	60	Male	Diagnosis	New case	Neg	Neg	NA	NA	MTB neg	NA	NA	NA	NA	NA	NA	NA	NA	NA	NA
2012-04-19	Public	45	Male	Diagnosis	New case	Pos	Pos	NA	NA	MTB pos	Not detected	NA	NA	NA	NA	NA	NA	NA	No	Other TU
2012-04-19	Public	65	Male	Diagnosis	New case	Neg	Neg	NA	NA	MTB neg	NA	NA	NA	NA	NA	NA	NA	NA	NA	NA
2012-04-21	NGO	22	Male	Diagnosis	New case	Neg	Neg	NA	NA	MTB neg	NA	NA	NA	NA	NA	NA	NA	NA	NA	NA
2012-04-21	NGO	17	Female	Diagnosis	New case	Neg	Pos	NA	NA	MTB pos	Not detected	NA	NA	NA	NA	NA	2012-04-25	DOTS Cat. I	No	Parent TU
2012-04-19	Public	60	Male	Diagnosis	New case	Neg	Neg	NA	NA	MTB neg	NA	NA	NA	NA	NA	NA	NA	NA	NA	NA
2012-04-20	Public	45	Male	Diagnosis	New case	Neg	Neg	NA	NA	MTB neg	NA	NA	NA	NA	NA	NA	NA	NA	NA	NA
2012-04-20	Public	60	Male	Diagnosis	New case	Neg	Neg	NA	NA	MTB neg	NA	NA	NA	NA	NA	NA	NA	NA	NA	NA
2012-04-20	Public	55	Female	Diagnosis	New case	Neg	Neg	NA	NA	MTB neg	NA	NA	NA	NA	NA	NA	NA	NA	NA	NA
2012-04-20	Public	15	Male	Diagnosis	New case	Neg	Neg	NA	NA	MTB neg	NA	NA	NA	NA	NA	NA	NA	NA	NA	NA
2012-04-20	Public	35	Male	Diagnosis	New case	Neg	Neg	NA	NA	MTB neg	NA	NA	NA	NA	NA	NA	NA	NA	NA	NA
2012-04-18	Public	60	Male	Diagnosis	Previous TB	Neg	Neg	NA	NA	MTB neg	NA	NA	NA	NA	NA	NA	NA	NA	NA	NA
2012-04-20	Public	55	Male	Diagnosis	New case	Neg	Neg	NA	NA	MTB neg	NA	NA	NA	NA	NA	NA	NA	NA	NA	NA
2012-04-19	Public	38	Male	Diagnosis	New case	Neg	Neg	NA	NA	MTB neg	NA	NA	NA	NA	NA	NA	NA	NA	NA	NA
2012-04-20	Public	55	Male	Diagnosis	New case	Neg	Neg	NA	NA	MTB pos	Not detected	NA	NA	NA	NA	NA	NA	NA	Yes	Parent TU
2012-04-21	Public	35	Male	Diagnosis	New case	Neg	Neg	NA	NA	MTB neg	NA	NA	NA	NA	NA	NA	NA	NA	NA	NA
2012-04-23	NGO	45	Male	Diagnosis	New case	Neg	Neg	NA	NA	MTB neg	NA	NA	NA	NA	NA	NA	NA	NA	NA	NA
2012-04-23	NGO	46	Male	Diagnosis	New case	Neg	Neg	NA	NA	MTB neg	NA	NA	NA	NA	NA	NA	NA	NA	NA	NA
2012-04-23	NGO	24	Female	Diagnosis	New case	Neg	Neg	NA	NA	MTB pos	Not detected	NA	NA	NA	NA	NA	2012-04-25	DOTS Cat. I	No	Parent TU
2012-04-23	NGO	50	Male	Diagnosis	New case	Neg	Neg	NA	NA	MTB neg	NA	NA	NA	NA	NA	NA	NA	NA	NA	NA
2012-04-23	Corporate	60	Male	Diagnosis	New case	Neg	Neg	NA	NA	MTB neg	NA	NA	NA	NA	NA	NA	NA	NA	NA	NA
2012-04-23	NGO	24	Male	Diagnosis	New case	Neg	Neg	NA	NA	MTB neg	NA	NA	NA	NA	NA	NA	NA	NA	NA	NA
2012-04-23	NGO	45	Male	Diagnosis	New case	Neg	Neg	NA	NA	MTB neg	NA	NA	NA	NA	NA	NA	NA	NA	NA	NA
2012-04-21	Public	45	Male	Diagnosis	New case	Neg	Neg	NA	NA	MTB neg	NA	NA	NA	NA	NA	NA	NA	NA	NA	NA
2012-04-21	Public	58	Female	Diagnosis	New case	Neg	Neg	NA	NA	MTB neg	NA	NA	NA	NA	NA	NA	NA	NA	NA	NA
2012-04-23	Public	40	Female	Diagnosis	New case	Neg	Neg	NA	NA	MTB neg	NA	NA	NA	NA	NA	NA	NA	NA	NA	NA
2012-04-02	Public	45	Female	Diagnosis	New case	Neg	Neg	NA	NA	MTB neg	NA	NA	NA	NA	NA	NA	NA	NA	NA	NA
2012-04-24	NGO	34	Female	Diagnosis	New case	Neg	Pos	NA	NA	MTB pos	Not detected	NA	NA	NA	NA	NA	2012-04-25	DOTS Cat. I	No	Parent TU
2012-04-24	NGO	50	Male	Diagnosis	New case	Neg	Neg	NA	NA	MTB pos	Not detected	NA	NA	NA	NA	NA	NA	NA	Yes	Parent TU
2012-03-30	NGO	47	Male	Diagnosis	New case	Neg	Neg	NA	NA	MTB neg	NA	NA	NA	NA	NA	NA	NA	NA	NA	NA
2012-04-26	Public	56	Male	Diagnosis	New case	Neg	Neg	NA	NA	MTB neg	NA	NA	NA	NA	NA	NA	NA	NA	NA	NA
2012-04-26	Public	78	Male	Diagnosis	New case	Neg	Neg	NA	NA	MTB neg	NA	NA	NA	NA	NA	NA	NA	NA	NA	NA
2012-04-25	Public	28	Male	Diagnosis	New case	Neg	Neg	NA	NA	MTB neg	NA	NA	NA	NA	NA	NA	NA	NA	NA	NA
2012-04-25	Public	45	Male	Diagnosis	New case	Neg	Neg	NA	NA	MTB neg	NA	NA	NA	NA	NA	NA	NA	NA	NA	NA
2012-04-24	Public	50	Female	Diagnosis	New case	Neg	Neg	NA	NA	MTB neg	NA	NA	NA	NA	NA	NA	NA	NA	NA	NA
2012-04-23	Public	58	Female	Diagnosis	New case	Neg	Neg	NA	NA	MTB neg	NA	NA	NA	NA	NA	NA	NA	NA	NA	NA
2012-04-23	Public	70	Female	Diagnosis	New case	Neg	Neg	NA	NA	MTB neg	NA	NA	NA	NA	NA	NA	NA	NA	NA	NA
2012-04-23	Private	20	Male	Diagnosis	New case	Pos	Pos	NA	NA	MTB pos	Not detected	NA	NA	NA	NA	NA	2012-04-27	DOTS Cat. I	No	Parent TU
2012-04-25	Public	65	Male	Diagnosis	New case	Neg	Neg	NA	NA	MTB neg	NA	NA	NA	NA	NA	NA	NA	NA	NA	NA
2012-04-24	Public	45	Male	Diagnosis	Previous TB	Neg	Neg	NA	NA	MTB neg	NA	NA	NA	NA	NA	NA	NA	NA	NA	NA
2012-04-24	Public	45	Male	Diagnosis	New case	Neg	Neg	NA	NA	MTB neg	NA	NA	NA	NA	NA	NA	NA	NA	NA	NA
2012-04-26	Public	60	Male	Diagnosis	New case	Neg	Neg	NA	NA	MTB neg	NA	NA	NA	NA	NA	NA	NA	NA	NA	NA
2012-04-26	Public	30	Male	Diagnosis	New case	Neg	Neg	NA	NA	MTB neg	NA	NA	NA	NA	NA	NA	NA	NA	NA	NA
2012-04-26	Public	73	Male	Diagnosis	Previous TB	Neg	Neg	NA	NA	MTB neg	NA	NA	NA	NA	NA	NA	NA	NA	NA	NA
2012-04-26	Public	63	Male	Diagnosis	New case	Neg	Neg	NA	NA	MTB neg	NA	NA	NA	NA	NA	NA	NA	NA	NA	NA
2012-04-26	Public	18	Female	Diagnosis	New case	Neg	Neg	NA	NA	MTB neg	NA	NA	NA	NA	NA	NA	NA	NA	NA	NA
2012-04-21	Public	24	Female	Diagnosis	New case	Neg	Neg	NA	NA	MTB neg	NA	NA	NA	NA	NA	NA	NA	NA	NA	NA
2012-04-27	NGO	35	Female	Diagnosis	New case	Neg	Neg	NA	NA	MTB neg	NA	NA	NA	NA	NA	NA	NA	NA	NA	NA
2012-04-27	NGO	45	Female	Diagnosis	New case	Neg	Neg	NA	NA	MTB neg	NA	NA	NA	NA	NA	NA	NA	NA	NA	NA
2012-04-27	NGO	25	Female	Diagnosis	New case	Neg	Neg	NA	NA	MTB neg	NA	NA	NA	NA	NA	NA	NA	NA	NA	NA
2012-04-27	Public	65	Male	Diagnosis	New case	Neg	Neg	NA	NA	MTB neg	NA	NA	NA	NA	NA	NA	NA	NA	NA	NA
2012-04-26	Public	20	Female	Diagnosis	New case	Neg	Neg	NA	NA	MTB neg	NA	NA	NA	NA	NA	NA	NA	NA	NA	NA
2012-04-27	Public	60	Female	Diagnosis	New case	Pos	Pos	NA	NA	MTB neg	NA	Collected	NA	Done	NA	NA	2012-05-25	DOTS Cat. II	No	Parent TU
2012-04-26	Public	45	Male	Diagnosis	New case	Neg	Neg	NA	NA	MTB neg	NA	NA	NA	NA	NA	NA	NA	NA	NA	NA
2012-04-27	Public	55	Male	Diagnosis	New case	Neg	Neg	NA	NA	MTB neg	NA	NA	NA	NA	NA	NA	NA	NA	NA	NA
2012-04-28	Public	54	Female	Diagnosis	New case	Neg	Neg	NA	NA	MTB neg	NA	NA	NA	NA	NA	NA	NA	NA	NA	NA
2012-04-26	Public	35	Male	Diagnosis	New case	Neg	Neg	NA	NA	MTB neg	NA	NA	NA	NA	NA	NA	NA	NA	NA	NA
2012-04-28	Public	60	Male	Diagnosis	New case	Neg	Neg	NA	NA	MTB neg	NA	NA	NA	NA	NA	NA	NA	NA	NA	NA
2012-04-30	NGO	50	Female	Diagnosis	New case	Neg	Neg	NA	NA	MTB neg	NA	NA	NA	NA	NA	NA	NA	NA	NA	NA
2012-04-30	NGO	48	Male	Diagnosis	New case	Neg	NA	NA	NA	MTB neg	NA	NA	NA	NA	NA	NA	NA	NA	NA	NA
2012-04-22	Public	62	Male	Diagnosis	New case	Neg	Neg	NA	NA	MTB neg	NA	NA	NA	NA	NA	NA	NA	NA	NA	NA
2012-04-26	Public	55	Male	Diagnosis	New case	Neg	Neg	NA	NA	MTB neg	NA	NA	NA	NA	NA	NA	NA	NA	NA	NA
2012-04-27	Public	25	Female	Diagnosis	New case	Neg	Neg	NA	NA	MTB neg	NA	NA	NA	NA	NA	NA	NA	NA	NA	NA
2012-04-27	Public	22	Female	Diagnosis	New case	Neg	Neg	NA	NA	MTB pos	Not detected	NA	NA	NA	NA	NA	NA	NA	No	Other TU
2012-04-30	Public	51	Male	Diagnosis	New case	Neg	Pos	NA	NA	MTB pos	Not detected	NA	NA	NA	NA	NA	NA	NA	No	Other TU
2012-04-25	Public	80	Male	Diagnosis	New case	Neg	Neg	NA	NA	MTB neg	NA	NA	NA	NA	NA	NA	NA	NA	NA	NA
2012-04-30	Public	50	Female	Diagnosis	New case	Neg	Neg	NA	NA	MTB neg	NA	NA	NA	NA	NA	NA	NA	NA	NA	NA
2012-04-30	Public	26	Male	Diagnosis	New case	Neg	Neg	NA	NA	MTB neg	NA	NA	NA	NA	NA	NA	NA	NA	NA	NA
2012-04-29	Public	19	Female	Diagnosis	New case	Neg	Neg	NA	NA	MTB neg	NA	NA	NA	NA	NA	NA	NA	NA	NA	NA
2012-05-01	NGO	18	Male	Diagnosis	New case	Pos	Pos	NA	NA	MTB pos	Not detected	NA	NA	NA	NA	NA	2012-05-02	DOTS Cat. I	No	Parent TU
2012-05-01	NGO	6	Female	Diagnosis	New case	Neg	Neg	MTB neg	NA	NA	NA	NA	NA	NA	NA	NA	NA	NA	NA	NA
2012-05-01	NGO	45	Male	Diagnosis	New case	Neg	Neg	NA	NA	MTB neg	NA	NA	NA	NA	NA	NA	NA	NA	NA	NA
2012-04-30	Public	30	Female	Diagnosis	New case	Pos	Pos	NA	NA	MTB pos	Not detected	NA	NA	NA	NA	NA	2012-05-02	DOTS Cat. I	No	Parent TU
2012-05-01	Public	38	Male	Diagnosis	Previous TB	Neg	Neg	NA	NA	MTB neg	NA	NA	NA	NA	NA	NA	NA	NA	NA	NA
2012-04-30	Public	40	Female	Diagnosis	New case	Neg	Neg	NA	NA	MTB neg	NA	NA	NA	NA	NA	NA	NA	NA	NA	NA
2012-05-02	Public	30	Female	Diagnosis	New case	Pos	NA	MTB pos	Not detected	NA	NA	NA	NA	NA	NA	NA	2012-05-07	DOTS Cat. I	No	Parent TU
2012-05-02	Public	30	Female	Diagnosis	New case	Neg	Neg	NA	NA	MTB neg	NA	NA	NA	NA	NA	NA	NA	NA	NA	NA
2012-05-02	Public	63	Male	Diagnosis	New case	Neg	NA	MTB neg	NA	NA	NA	NA	NA	NA	NA	NA	NA	NA	NA	NA
2012-05-03	Public	40	Female	Diagnosis	New case	Neg	Neg	NA	NA	MTB neg	NA	NA	NA	NA	NA	NA	NA	NA	NA	NA
2012-05-02	Public	65	Female	Diagnosis	New case	Neg	Neg	NA	NA	MTB neg	NA	NA	NA	NA	NA	NA	NA	NA	NA	NA
2012-05-03	NGO	19	Female	Diagnosis	New case	Neg	Neg	NA	NA	MTB neg	NA	NA	NA	NA	NA	NA	NA	NA	NA	NA
2012-05-03	NGO	20	Male	Diagnosis	New case	Neg	Neg	NA	NA	MTB neg	NA	NA	NA	NA	NA	NA	NA	NA	NA	NA
2012-05-03	Public	22	Female	Diagnosis	New case	Pos	Pos	NA	NA	MTB pos	Not detected	NA	NA	NA	NA	NA	2012-05-07	DOTS Cat. I	No	Parent TU
2012-05-03	Public	60	Male	Diagnosis	New case	Pos	Pos	NA	NA	MTB pos	Not detected	NA	NA	NA	NA	NA	2012-05-23	DOTS Cat. I	No	Parent TU
2012-05-03	Public	50	Female	Diagnosis	New case	Neg	Neg	NA	NA	MTB neg	NA	NA	NA	NA	NA	NA	NA	NA	NA	NA
2012-04-30	Public	60	Male	Diagnosis	New case	Neg	NA	MTB neg	NA	NA	NA	NA	NA	NA	NA	NA	NA	NA	NA	NA
2012-04-03	Public	55	Male	Diagnosis	New case	Pos	NA	MTB pos	Not detected	MTB neg	NA	NA	NA	NA	NA	NA	2012-05-07	DOTS Cat. I	No	Parent TU
2012-05-03	Public	22	Male	Diagnosis	New case	Neg	Neg	NA	NA	MTB neg	NA	NA	NA	NA	NA	NA	NA	NA	NA	NA
2012-05-03	Public	45	Female	Diagnosis	New case	Neg	NA	MTB neg	NA	NA	NA	NA	NA	NA	NA	NA	NA	NA	NA	NA
2012-05-05	NGO	60	Male	Diagnosis	Previous TB	Pos	Pos	NA	NA	MTB pos	Not detected	NA	NA	NA	NA	NA	2012-05-18	DOTS Cat. II	No	Parent TU
2012-05-04	Public	15	Male	Diagnosis	New case	Neg	Neg	MTB neg	NA	NA	NA	NA	NA	NA	NA	NA	NA	NA	NA	NA
2012-05-04	Public	30	Female	Diagnosis	New case	Neg	Neg	NA	NA	MTB neg	NA	NA	NA	NA	NA	NA	NA	NA	NA	NA
2012-05-03	Private	60	Female	Diagnosis	New case	Neg	Neg	NA	NA	MTB neg	NA	NA	NA	NA	NA	NA	NA	NA	NA	NA
2012-05-05	Public	18	Male	Diagnosis	New case	Neg	Neg	NA	NA	MTB neg	NA	NA	NA	NA	NA	NA	NA	NA	NA	NA
2012-05-05	Public	65	Male	Diagnosis	New case	Neg	Neg	NA	NA	MTB neg	NA	NA	NA	NA	NA	NA	NA	NA	NA	NA
2012-05-04	Public	43	Male	Diagnosis	New case	Neg	Neg	NA	NA	MTB neg	NA	NA	NA	NA	NA	NA	NA	NA	NA	NA
2012-05-05	Public	60	Female	Diagnosis	New case	Neg	Neg	NA	NA	MTB neg	NA	NA	NA	NA	NA	NA	NA	NA	NA	NA
2012-05-05	Public	57	Female	Diagnosis	Previous TB	Neg	Neg	NA	NA	MTB neg	NA	NA	NA	NA	NA	NA	NA	NA	NA	NA
2012-05-04	Public	65	Female	Diagnosis	New case	Neg	Neg	NA	NA	MTB neg	NA	NA	NA	NA	NA	NA	NA	NA	NA	NA
2012-05-04	Public	32	Male	Diagnosis	New case	Neg	Neg	NA	NA	MTB neg	NA	NA	NA	NA	NA	NA	NA	NA	NA	NA
2012-05-02	Public	60	Male	Diagnosis	Previous TB	Neg	Neg	NA	NA	MTB neg	NA	NA	NA	NA	NA	NA	NA	NA	NA	NA
2012-05-03	Public	70	Male	Diagnosis	Previous TB	Neg	Neg	NA	NA	MTB neg	NA	NA	NA	NA	NA	NA	NA	NA	NA	NA
2012-05-03	Public	30	Male	Diagnosis	Previous TB	Neg	Neg	NA	NA	MTB neg	NA	NA	NA	NA	NA	NA	NA	NA	NA	NA
2012-05-05	Public	38	Male	Diagnosis	New case	Neg	Neg	NA	NA	MTB neg	NA	NA	NA	NA	NA	NA	NA	NA	NA	NA
2012-05-07	NGO	12	Female	Diagnosis	New case	Neg	Neg	NA	NA	MTB neg	NA	NA	NA	NA	NA	NA	NA	NA	NA	NA
2012-05-04	Public	37	Male	Diagnosis	New case	Neg	Neg	NA	NA	MTB neg	NA	NA	NA	NA	NA	NA	NA	NA	NA	NA
2012-05-07	Public	50	Male	Diagnosis	New case	Neg	Neg	NA	NA	MTB neg	NA	NA	NA	NA	NA	NA	NA	NA	NA	NA
2012-05-07	NGO	60	Female	Diagnosis	New case	Neg	Neg	NA	NA	NA	NA	NA	NA	NA	NA	NA	NA	NA	NA	NA
2012-05-08	NGO	39	Female	Diagnosis	New case	Neg	Neg	NA	NA	MTB neg	NA	NA	NA	NA	NA	NA	NA	NA	NA	NA
2012-05-07	NGO	65	Female	Diagnosis	New case	Neg	Neg	NA	NA	MTB neg	NA	NA	NA	NA	NA	NA	NA	NA	NA	NA
2012-05-07	Public	30	Female	Diagnosis	New case	Neg	Neg	MTB neg	NA	NA	NA	NA	NA	NA	NA	NA	NA	NA	NA	NA
2012-05-07	Public	34	Female	Diagnosis	New case	Neg	Neg	NA	NA	MTB neg	NA	NA	NA	NA	NA	NA	NA	NA	NA	NA
2012-05-08	Public	65	Female	Diagnosis	New case	Neg	Neg	NA	NA	MTB neg	NA	NA	NA	NA	NA	NA	NA	NA	NA	NA
2012-05-08	NGO	65	Male	Diagnosis	New case	Pos	Pos	NA	NA	MTB pos	Not detected	NA	NA	NA	NA	NA	2012-05-11	DOTS Cat. I	No	Parent TU
2012-05-05	Public	60	Male	Diagnosis	New case	Pos	Pos	NA	NA	MTB pos	Not detected	NA	NA	NA	NA	NA	2012-05-18	DOTS Cat. I	No	Parent TU
2012-05-07	Public	38	Male	Diagnosis	New case	Neg	Neg	NA	NA	MTB neg	NA	NA	NA	NA	NA	NA	NA	NA	NA	NA
2012-05-07	Public	70	Male	Diagnosis	New case	Neg	NA	MTB neg	NA	MTB neg	NA	NA	NA	NA	NA	NA	NA	NA	NA	NA
2012-05-08	Public	50	Male	Diagnosis	New case	Neg	Neg	NA	NA	MTB neg	NA	NA	NA	NA	NA	NA	NA	NA	NA	NA
2012-05-08	Public	45	Female	Diagnosis	Previous TB	Pos	Pos	NA	NA	MTB pos	Detected	Collected	MTB complex	Done	S-Sensitive	NA	2012-10-03	DOTS Cat. II	No	Parent TU
2012-05-09	NGO	30	Female	Diagnosis	New case	Neg	Neg	NA	NA	MTB neg	NA	NA	NA	NA	NA	NA	NA	NA	NA	NA
2012-05-09	NGO	42	Male	Diagnosis	Previous TB	Pos	Pos	NA	NA	MTB pos	Not detected	NA	NA	NA	NA	NA	2012-05-11	DOTS Cat. II	No	Parent TU
2012-05-04	Public	50	Female	Diagnosis	New case	Neg	Neg	NA	NA	MTB neg	NA	NA	NA	NA	NA	NA	NA	NA	NA	NA
2012-05-08	Public	40	Male	Diagnosis	New case	Neg	Neg	NA	NA	MTB neg	NA	NA	NA	NA	NA	NA	NA	NA	NA	NA
2012-05-07	Public	52	Male	Diagnosis	New case	Pos	Pos	NA	NA	MTB pos	Not detected	NA	NA	NA	NA	NA	2012-05-16	DOTS Cat. I	No	Parent TU
2012-05-07	Public	50	Male	Diagnosis	New case	Neg	Neg	NA	NA	MTB neg	NA	NA	NA	NA	NA	NA	NA	NA	NA	NA
2012-05-11	NGO	38	Male	Diagnosis	New case	Neg	Neg	NA	NA	MTB neg	NA	NA	NA	NA	NA	NA	NA	NA	NA	NA
2012-05-10	NGO	45	Male	Diagnosis	New case	Neg	Neg	NA	NA	MTB neg	NA	NA	NA	NA	NA	NA	NA	NA	NA	NA
2012-05-10	NGO	60	Female	Diagnosis	New case	Neg	Neg	NA	NA	MTB neg	NA	NA	NA	NA	NA	NA	NA	NA	NA	NA
2012-05-10	NGO	18	Female	Diagnosis	New case	Neg	Neg	NA	NA	MTB neg	NA	NA	NA	NA	NA	NA	NA	NA	NA	NA
2012-05-09	Public	40	Female	Diagnosis	New case	Neg	Neg	NA	NA	MTB neg	NA	NA	NA	NA	NA	NA	NA	NA	NA	NA
2012-05-09	Public	60	Male	Diagnosis	New case	Neg	NA	MTB neg	NA	MTB neg	NA	NA	NA	NA	NA	NA	NA	NA	NA	NA
2012-05-09	Public	60	Male	Diagnosis	New case	Neg	Neg	NA	NA	MTB neg	NA	NA	NA	NA	NA	NA	NA	NA	NA	NA
2012-05-09	Public	28	Male	Diagnosis	New case	Neg	Neg	NA	NA	MTB neg	NA	NA	NA	NA	NA	NA	NA	NA	NA	NA
2012-05-07	Public	65	Female	Diagnosis	New case	Neg	Neg	NA	NA	MTB neg	NA	NA	NA	NA	NA	NA	NA	NA	NA	NA
2012-05-07	Public	75	Female	Diagnosis	New case	Neg	Neg	NA	NA	MTB neg	NA	NA	NA	NA	NA	NA	NA	NA	NA	NA
2012-05-09	Public	30	Male	Diagnosis	New case	Neg	Neg	NA	NA	MTB neg	NA	NA	NA	NA	NA	NA	NA	NA	NA	NA
2012-05-09	Public	22	Female	Diagnosis	New case	Pos	Pos	NA	NA	MTB pos	Not detected	NA	NA	NA	NA	NA	2012-05-18	DOTS Cat. I	No	Parent TU
2012-05-09	Public	40	Female	Diagnosis	New case	Neg	Pos	NA	NA	MTB pos	Not detected	NA	NA	NA	NA	NA	NA	NA	No	Other TU
2012-05-11	NGO	45	Male	Diagnosis	New case	Pos	Pos	NA	NA	MTB pos	Not detected	NA	NA	NA	NA	NA	NA	NA	No	Other TU
2012-05-05	Public	45	Female	Diagnosis	New case	Neg	Neg	NA	NA	MTB neg	NA	NA	NA	NA	NA	NA	NA	NA	NA	NA
2012-05-05	Public	70	Male	Diagnosis	New case	Pos	Pos	NA	NA	MTB pos	Not detected	NA	NA	NA	NA	NA	2012-05-21	DOTS Cat. I	No	Parent TU
2012-05-11	NGO	40	Male	Diagnosis	Previous TB	Pos	Pos	MTB pos	Not detected	NA	NA	NA	NA	NA	NA	NA	2012-05-14	DOTS Cat. II	No	Parent TU
2012-05-11	NGO	60	Male	Diagnosis	New case	Neg	Neg	NA	NA	MTB neg	NA	NA	NA	NA	NA	NA	NA	NA	NA	NA
2012-05-11	NGO	30	Male	Diagnosis	New case	Neg	NA	MTB neg	NA	NA	NA	NA	NA	NA	NA	NA	NA	NA	NA	NA
2012-05-09	Public	20	Female	Diagnosis	New case	Neg	Neg	NA	NA	MTB neg	NA	NA	NA	NA	NA	NA	NA	NA	NA	NA
2012-05-11	Public	55	Female	Diagnosis	New case	Neg	Neg	NA	NA	MTB neg	NA	NA	NA	NA	NA	NA	NA	NA	NA	NA
2012-05-08	Public	65	Male	Diagnosis	Previous TB	Neg	Neg	NA	NA	MTB pos	Not detected	NA	NA	NA	NA	NA	NA	NA	Yes	Parent TU
2012-05-10	Public	20	Male	Diagnosis	New case	Neg	Neg	NA	NA	MTB neg	NA	NA	NA	NA	NA	NA	NA	NA	NA	NA
2012-05-10	Public	65	Female	Diagnosis	New case	Neg	NA	MTB neg	NA	NA	NA	NA	NA	NA	NA	NA	NA	NA	NA	NA
2012-05-10	Public	30	Female	Diagnosis	New case	Neg	Neg	NA	NA	MTB neg	NA	NA	NA	NA	NA	NA	NA	NA	NA	NA
2012-05-11	Public	60	Female	Diagnosis	New case	Neg	NA	MTB neg	NA	NA	NA	NA	NA	NA	NA	NA	NA	NA	NA	NA
2012-05-10	Public	45	Female	Diagnosis	New case	Neg	Neg	NA	NA	MTB neg	NA	NA	NA	NA	NA	NA	NA	NA	NA	NA
2012-05-10	Public	45	Male	Diagnosis	New case	Neg	Neg	NA	NA	MTB pos	Not detected	NA	NA	NA	NA	NA	2012-04-25	DOTS Cat. I	No	Parent TU
2012-05-09	Public	48	Male	Diagnosis	New case	Neg	Neg	NA	NA	MTB neg	NA	NA	NA	NA	NA	NA	NA	NA	NA	NA
2012-05-12	NGO	43	Male	Diagnosis	New case	Pos	Pos	NA	NA	MTB pos	Not detected	NA	NA	NA	NA	NA	2012-05-18	DOTS Cat. I	No	Parent TU
2012-05-12	NGO	25	Male	Diagnosis	New case	Neg	Neg	NA	NA	MTB neg	NA	NA	NA	NA	NA	NA	NA	NA	NA	NA
2012-04-02	ART Center	25	Female	Diagnosis	New case	Neg	Neg	MTB neg	NA	NA	NA	NA	NA	NA	NA	NA	NA	NA	NA	NA
2012-04-03	Public	55	Male	Diagnosis	New case	Neg	Neg	NA	NA	MTB neg	NA	NA	NA	NA	NA	NA	NA	NA	NA	NA
2012-04-05	Public	65	Male	Diagnosis	Previous TB	Neg	Neg	MTB neg	NA	NA	NA	NA	NA	NA	NA	NA	NA	NA	NA	NA
2012-04-12	Public	30	Male	MDR risk group	Previous TB	Pos	Pos	NA	NA	MTB pos	Not detected	NA	NA	NA	NA	NA	2012-05-02	DOTS Cat. II	No	Parent TU
2012-05-09	NGO	45	Male	Diagnosis	New case	Pos	Pos	NA	NA	MTB pos	Not detected	NA	NA	NA	NA	NA	2012-06-04	DOTS Cat. I	No	Parent TU
2012-05-14	NGO	32	Female	Diagnosis	New case	Pos	Pos	NA	NA	MTB pos	Not detected	NA	NA	NA	NA	NA	2012-05-16	DOTS Cat. I	No	Parent TU
2012-05-14	Public	35	Female	Diagnosis	Previous TB	Pos	Pos	NA	NA	MTB pos	Not detected	NA	NA	NA	NA	NA	2012-05-25	DOTS Cat. II	No	Parent TU
2012-05-14	Public	48	Male	Diagnosis	New case	Neg	Neg	NA	NA	MTB neg	NA	NA	NA	NA	NA	NA	NA	NA	NA	NA
2012-05-15	NGO	50	Female	Diagnosis	New case	Neg	Neg	NA	NA	MTB neg	NA	NA	NA	NA	NA	NA	NA	NA	NA	NA
2012-05-15	NGO	23	Female	Diagnosis	Previous TB	Neg	Pos	NA	NA	MTB pos	Not detected	NA	NA	NA	NA	NA	2012-05-16	DOTS Cat. II	No	Parent TU
2012-05-15	NGO	60	Male	Diagnosis	New case	Pos	Neg	NA	NA	MTB pos	Not detected	NA	NA	NA	NA	NA	2012-05-21	DOTS Cat. I	No	Parent TU
2012-05-15	NGO	60	Male	Diagnosis	New case	Neg	Neg	NA	NA	MTB neg	NA	NA	NA	NA	NA	NA	NA	NA	NA	NA
2012-05-15	NGO	50	Male	Diagnosis	New case	Neg	Neg	NA	NA	MTB neg	NA	NA	NA	NA	NA	NA	NA	NA	NA	NA
2012-05-15	NGO	45	Female	Diagnosis	New case	Neg	Neg	NA	NA	MTB neg	NA	NA	NA	NA	NA	NA	NA	NA	NA	NA
2012-05-15	NGO	50	Male	Diagnosis	New case	Neg	Neg	NA	NA	MTB neg	NA	NA	NA	NA	NA	NA	NA	NA	NA	NA
2012-05-15	NGO	40	Male	Diagnosis	New case	Pos	NA	MTB pos	Not detected	NA	NA	NA	NA	NA	NA	NA	NA	NA	No	Other TU
2012-05-15	NGO	18	Male	Diagnosis	New case	Neg	Neg	NA	NA	MTB neg	NA	NA	NA	NA	NA	NA	NA	NA	NA	NA
2012-05-15	NGO	35	Female	Diagnosis	New case	Neg	Neg	NA	NA	MTB neg	NA	NA	NA	NA	NA	NA	NA	NA	NA	NA
2012-05-09	Public	45	Female	Diagnosis	New case	Neg	Neg	NA	NA	MTB neg	NA	NA	NA	NA	NA	NA	NA	NA	NA	NA
2012-05-14	Public	12	Male	Diagnosis	New case	Neg	Neg	NA	NA	MTB neg	NA	NA	NA	NA	NA	NA	NA	NA	NA	NA
2012-05-14	Public	45	Male	Diagnosis	New case	Neg	NA	MTB neg	NA	NA	NA	NA	NA	NA	NA	NA	NA	NA	NA	NA
2012-05-14	Public	65	Female	Diagnosis	New case	Neg	Neg	NA	NA	Indeterminate (invalid/error/no result)	NA	NA	NA	NA	NA	NA	NA	NA	NA	NA
2012-05-12	Public	72	Male	Diagnosis	New case	Pos	Pos	NA	NA	MTB pos	Not detected	NA	NA	NA	NA	NA	2012-05-18	DOTS Cat. I	No	Parent TU
2012-05-16	NGO	52	Male	Diagnosis	New case	Neg	Neg	NA	NA	MTB pos	Not detected	NA	NA	NA	NA	NA	NA	NA	Yes	Parent TU
2012-05-16	NGO	30	Male	Diagnosis	New case	Neg	Neg	NA	NA	MTB neg	NA	NA	NA	NA	NA	NA	NA	NA	NA	NA
2012-05-16	NGO	56	Male	Diagnosis	New case	Neg	Neg	NA	NA	MTB neg	NA	NA	NA	NA	NA	NA	NA	NA	NA	NA
2012-05-16	NGO	65	Male	Diagnosis	New case	Neg	Neg	NA	NA	MTB neg	NA	NA	NA	NA	NA	NA	NA	NA	NA	NA
2012-05-15	Public	56	Female	Diagnosis	New case	Neg	Neg	NA	NA	MTB neg	NA	NA	NA	NA	NA	NA	NA	NA	NA	NA
2012-05-16	Public	52	Female	Diagnosis	New case	Neg	Neg	NA	NA	MTB neg	NA	NA	NA	NA	NA	NA	NA	NA	NA	NA
2012-05-17	NGO	21	Male	Diagnosis	New case	Pos	Pos	NA	NA	MTB pos	Not detected	NA	NA	NA	NA	NA	NA	NA	Yes	Parent TU
2012-05-14	Public	46	Male	Diagnosis	New case	Neg	Neg	NA	NA	MTB neg	NA	NA	NA	NA	NA	NA	NA	NA	NA	NA
2012-05-15	Public	38	Male	Diagnosis	New case	Neg	Neg	NA	NA	MTB neg	NA	NA	NA	NA	NA	NA	NA	NA	NA	NA
2012-05-15	Public	35	Female	Diagnosis	New case	Neg	Neg	NA	NA	MTB neg	NA	NA	NA	NA	NA	NA	NA	NA	NA	NA
2012-05-17	NGO	24	Female	Diagnosis	New case	Neg	Neg	NA	NA	MTB pos	Not detected	NA	NA	NA	NA	NA	2012-06-04	DOTS Cat. I	No	Parent TU
2012-05-17	NGO	30	Male	Diagnosis	New case	Neg	Neg	NA	NA	MTB neg	NA	NA	NA	NA	NA	NA	NA	NA	NA	NA
2012-05-17	NGO	55	Male	Diagnosis	New case	Neg	Neg	NA	NA	MTB neg	NA	NA	NA	NA	NA	NA	NA	NA	NA	NA
2012-05-17	NGO	45	Female	Diagnosis	New case	Neg	Neg	NA	NA	MTB neg	NA	NA	NA	NA	NA	NA	NA	NA	NA	NA
2012-05-17	NGO	32	Male	Diagnosis	New case	Neg	Neg	NA	NA	MTB neg	NA	NA	NA	NA	NA	NA	NA	NA	NA	NA
2012-05-16	Public	31	Male	Diagnosis	Previous TB	Pos	Pos	NA	NA	MTB pos	Not detected	NA	NA	NA	NA	NA	2012-05-25	DOTS Cat. II	No	Parent TU
2012-05-15	Public	18	Female	Diagnosis	New case	Neg	Neg	NA	NA	MTB neg	NA	NA	NA	NA	NA	NA	NA	NA	NA	NA
2012-05-15	Public	48	Female	Diagnosis	New case	Neg	Neg	NA	NA	MTB neg	NA	NA	NA	NA	NA	NA	NA	NA	NA	NA
2012-05-07	Public	80	Male	Diagnosis	New case	Neg	NA	MTB neg	NA	NA	NA	NA	NA	NA	NA	NA	NA	NA	NA	NA
2012-05-16	Public	70	Male	Diagnosis	New case	Neg	Neg	NA	NA	MTB neg	NA	NA	NA	NA	NA	NA	NA	NA	NA	NA
2012-05-16	Public	45	Female	Diagnosis	New case	Neg	NA	MTB neg	NA	NA	NA	NA	NA	NA	NA	NA	NA	NA	NA	NA
2012-05-15	Public	45	Female	Diagnosis	New case	Neg	NA	MTB neg	NA	NA	NA	NA	NA	NA	NA	NA	NA	NA	NA	NA
2012-05-17	Public	58	Male	Diagnosis	New case	Neg	Neg	NA	NA	MTB neg	NA	NA	NA	NA	NA	NA	NA	NA	NA	NA
2012-05-18	Public	22	Female	Diagnosis	New case	Neg	Neg	NA	NA	MTB neg	NA	NA	NA	NA	NA	NA	NA	NA	NA	NA
2012-05-17	Public	60	Male	Diagnosis	New case	Neg	Neg	NA	NA	MTB neg	NA	NA	NA	NA	NA	NA	NA	NA	NA	NA
2012-05-18	Public	40	Female	Diagnosis	New case	Neg	Neg	NA	NA	MTB neg	NA	NA	NA	NA	NA	NA	NA	NA	NA	NA
2012-05-16	Public	65	Male	Diagnosis	New case	Neg	Neg	NA	NA	MTB neg	NA	NA	NA	NA	NA	NA	NA	NA	NA	NA
2012-05-19	NGO	30	Male	Diagnosis	New case	Neg	Neg	NA	NA	MTB neg	NA	NA	NA	NA	NA	NA	NA	NA	NA	NA
2012-05-19	NGO	15	Male	Diagnosis	New case	Neg	Neg	NA	NA	MTB neg	NA	NA	NA	NA	NA	NA	NA	NA	NA	NA
2012-05-19	NGO	65	Male	Diagnosis	New case	Neg	Pos	NA	NA	MTB pos	Not detected	NA	NA	NA	NA	NA	2012-05-21	DOTS Cat. I	No	Parent TU
2012-05-19	NGO	28	Male	Diagnosis	New case	Neg	Neg	NA	NA	MTB neg	NA	NA	NA	NA	NA	NA	NA	NA	NA	NA
2012-05-19	NGO	25	Female	Diagnosis	New case	Neg	NA	MTB neg	NA	NA	NA	NA	NA	NA	NA	NA	NA	NA	NA	NA
2012-05-18	Public	46	Male	Diagnosis	New case	Neg	Neg	NA	NA	MTB neg	NA	NA	NA	NA	NA	NA	NA	NA	NA	NA
2012-05-18	Public	45	Female	Diagnosis	New case	Neg	Neg	NA	NA	MTB neg	NA	NA	NA	NA	NA	NA	NA	NA	NA	NA
2012-05-19	Public	25	Male	Diagnosis	New case	Neg	NA	MTB neg	NA	NA	NA	NA	NA	NA	NA	NA	NA	NA	NA	NA
2012-05-19	Public	25	Male	Diagnosis	New case	Neg	NA	MTB neg	NA	NA	NA	NA	NA	NA	NA	NA	NA	NA	NA	NA
2012-05-18	Public	65	Female	Diagnosis	New case	Neg	Neg	NA	NA	MTB neg	NA	NA	NA	NA	NA	NA	NA	NA	NA	NA
2012-05-18	Public	25	Female	Diagnosis	New case	Neg	Neg	NA	NA	MTB neg	NA	NA	NA	NA	NA	NA	NA	NA	NA	NA
2012-05-19	Public	75	Male	Diagnosis	New case	Neg	Neg	NA	NA	MTB neg	NA	NA	NA	NA	NA	NA	NA	NA	NA	NA
2012-05-18	Public	25	Male	Diagnosis	New case	Neg	NA	MTB neg	NA	NA	NA	NA	NA	NA	NA	NA	NA	NA	NA	NA
2012-05-21	NGO	60	Female	Diagnosis	New case	Neg	Neg	NA	NA	MTB neg	NA	NA	NA	NA	NA	NA	NA	NA	NA	NA
2012-05-21	NGO	17	Male	Diagnosis	New case	Pos	Pos	NA	NA	MTB pos	Not detected	NA	NA	NA	NA	NA	2012-05-23	DOTS Cat. I	No	Parent TU
2012-05-21	NGO	35	Male	Diagnosis	New case	Neg	Neg	NA	NA	MTB neg	NA	NA	NA	NA	NA	NA	NA	NA	NA	NA
2012-05-21	NGO	25	Male	Diagnosis	New case	Neg	Neg	NA	NA	MTB neg	NA	NA	NA	NA	NA	NA	2012-06-11	DOTS Cat. I	No	Parent TU
2012-05-18	Public	62	Male	Diagnosis	New case	Neg	Neg	NA	NA	MTB pos	Not detected	NA	NA	NA	NA	NA	2012-06-25	DOTS Cat. I	No	Parent TU
2012-05-21	Public	50	Male	Diagnosis	New case	Neg	Neg	NA	NA	MTB neg	NA	NA	NA	NA	NA	NA	NA	NA	NA	NA
2012-05-21	Public	45	Female	Diagnosis	New case	Neg	Neg	NA	NA	MTB neg	NA	NA	NA	NA	NA	NA	NA	NA	NA	NA
2012-05-20	Public	45	Female	Diagnosis	New case	Neg	Neg	NA	NA	MTB neg	NA	NA	NA	NA	NA	NA	NA	NA	NA	NA
2012-05-22	NGO	75	Male	Diagnosis	New case	Neg	Neg	NA	NA	MTB neg	NA	NA	NA	NA	NA	NA	NA	NA	NA	NA
2012-05-22	NGO	16	Male	Diagnosis	New case	Neg	Neg	NA	NA	MTB neg	NA	NA	NA	NA	NA	NA	NA	NA	NA	NA
2012-05-22	NGO	48	Male	Diagnosis	New case	Neg	Neg	NA	NA	MTB pos	Not detected	NA	NA	NA	NA	NA	2012-05-30	DOTS Cat. I	No	Parent TU
2012-05-22	NGO	60	Male	Diagnosis	New case	Neg	Neg	NA	NA	MTB neg	NA	NA	NA	NA	NA	NA	NA	NA	NA	NA
2012-05-22	Public	30	Male	Diagnosis	New case	Neg	NA	MTB neg	NA	NA	NA	NA	NA	NA	NA	NA	NA	NA	NA	NA
2012-05-18	Public	35	Male	Diagnosis	New case	Neg	Neg	NA	NA	MTB neg	NA	NA	NA	NA	NA	NA	NA	NA	NA	NA
2012-05-21	Public	65	Male	Diagnosis	Previous TB	Neg	Neg	NA	NA	MTB neg	NA	NA	NA	NA	NA	NA	NA	NA	NA	NA
2012-05-22	Public	28	Male	Diagnosis	New case	Neg	Neg	NA	NA	MTB neg	NA	NA	NA	NA	NA	NA	NA	NA	NA	NA
2012-05-21	Public	65	Female	Diagnosis	New case	Neg	Neg	NA	NA	MTB neg	NA	NA	NA	NA	NA	NA	NA	NA	NA	NA
2012-05-22	Public	38	Female	Diagnosis	New case	Neg	Neg	NA	NA	MTB neg	NA	NA	NA	NA	NA	NA	NA	NA	NA	NA
2012-05-21	Public	34	Female	Diagnosis	New case	Neg	Neg	NA	NA	MTB neg	NA	NA	NA	NA	NA	NA	NA	NA	NA	NA
2012-05-21	Public	30	Male	Diagnosis	New case	Neg	NA	MTB neg	NA	NA	NA	NA	NA	NA	NA	NA	NA	NA	NA	NA
2012-05-19	Public	65	Female	Diagnosis	New case	Neg	Neg	NA	NA	MTB neg	NA	NA	NA	NA	NA	NA	NA	NA	NA	NA
2012-05-21	Public	42	Male	Diagnosis	New case	Pos	Pos	NA	NA	MTB pos	Not detected	NA	NA	NA	NA	NA	2012-05-25	DOTS Cat. I	No	Parent TU
2012-05-21	Public	70	Male	Repeated	Previous TB	Neg	NA	MTB neg	NA	NA	NA	NA	NA	NA	NA	NA	NA	NA	NA	NA
2012-05-23	NGO	65	Male	Diagnosis	New case	Neg	Neg	NA	NA	MTB neg	NA	NA	NA	NA	NA	NA	NA	NA	NA	NA
2012-05-23	NGO	25	Male	Diagnosis	New case	Neg	Neg	NA	NA	MTB neg	NA	NA	NA	NA	NA	NA	NA	NA	NA	NA
2012-05-23	NGO	28	Female	Diagnosis	New case	Neg	Neg	NA	NA	MTB neg	NA	NA	NA	NA	NA	NA	NA	NA	NA	NA
2012-05-22	Public	66	Male	Diagnosis	New case	Neg	Neg	NA	NA	MTB neg	NA	NA	NA	NA	NA	NA	NA	NA	NA	NA
2012-05-21	Public	40	Male	Diagnosis	New case	Neg	NA	MTB neg	NA	NA	NA	NA	NA	NA	NA	NA	NA	NA	NA	NA
2012-05-21	Public	40	Female	Diagnosis	New case	Neg	Neg	NA	NA	MTB neg	NA	NA	NA	NA	NA	NA	NA	NA	NA	NA
2012-05-21	Public	30	Female	Diagnosis	New case	Neg	Neg	NA	NA	MTB neg	NA	NA	NA	NA	NA	NA	NA	NA	NA	NA
2012-05-21	Public	50	Female	Diagnosis	New case	Neg	Neg	NA	NA	MTB neg	NA	NA	NA	NA	NA	NA	NA	NA	NA	NA
2012-05-22	Public	52	Male	Diagnosis	New case	Neg	Neg	NA	NA	MTB neg	NA	NA	NA	NA	NA	NA	NA	NA	NA	NA
2012-05-24	NGO	25	Female	Diagnosis	New case	Neg	Neg	NA	NA	MTB neg	NA	NA	NA	NA	NA	NA	NA	NA	NA	NA
2012-05-24	NGO	40	Female	Diagnosis	New case	Neg	Neg	NA	NA	MTB neg	NA	NA	NA	NA	NA	NA	NA	NA	NA	NA
2012-05-24	NGO	60	Male	Diagnosis	New case	Neg	Neg	MTB neg	NA	NA	NA	NA	NA	NA	NA	NA	NA	NA	NA	NA
2012-05-23	Public	30	Male	Diagnosis	New case	Pos	Pos	NA	NA	MTB pos	Not detected	NA	NA	NA	NA	NA	2012-05-30	DOTS Cat. I	NA	NA
2012-05-23	Public	61	Male	Diagnosis	New case	Neg	Pos	NA	NA	MTB pos	Not detected	NA	NA	NA	NA	NA	2012-05-28	DOTS Cat. I	No	Parent TU
2012-05-23	Public	25	Male	Diagnosis	New case	Pos	Pos	NA	NA	MTB pos	Detected	Collected	MTB complex	Done	R-Resistant	NA	NA	NA	No	Other TU
2012-05-24	Public	35	Female	Diagnosis	New case	Neg	Neg	NA	NA	MTB neg	NA	NA	NA	NA	NA	NA	NA	NA	No	Parent TU
2012-05-23	Public	48	Male	Diagnosis	New case	Neg	Neg	NA	NA	MTB neg	NA	NA	NA	NA	NA	NA	NA	NA	NA	NA
2012-05-19	Public	50	Female	Diagnosis	New case	NA	Neg	NA	NA	MTB neg	NA	NA	NA	NA	NA	NA	NA	NA	NA	NA
2012-05-19	Public	58	Male	Diagnosis	New case	Neg	Neg	NA	NA	MTB neg	NA	NA	NA	NA	NA	NA	NA	NA	NA	NA
2012-05-22	Public	45	Female	Diagnosis	New case	Neg	Neg	NA	NA	MTB pos	Indeterminate	Collected	NA	Done	NA	NA	2012-06-06	DOTS Cat. IV	No	Parent TU
2012-05-24	Public	60	Male	Diagnosis	New case	Neg	Neg	NA	NA	MTB neg	NA	NA	NA	NA	NA	NA	NA	NA	NA	NA
2012-05-25	NGO	60	Male	Diagnosis	New case	Neg	Neg	NA	NA	MTB pos	Not detected	NA	NA	NA	NA	NA	2012-06-25	DOTS Cat. I	No	Parent TU
2012-05-24	Public	35	Female	Diagnosis	New case	Neg	Neg	NA	NA	MTB neg	NA	NA	NA	NA	NA	NA	NA	NA	NA	NA
2012-05-25	NGO	12	Female	Diagnosis	New case	Neg	Neg	NA	NA	MTB neg	NA	NA	NA	NA	NA	NA	NA	NA	NA	NA
2012-05-25	NGO	40	Female	Diagnosis	New case	Neg	Neg	NA	NA	MTB neg	NA	NA	NA	NA	NA	NA	NA	NA	NA	NA
2012-05-25	NGO	55	Male	Diagnosis	New case	Neg	NA	MTB neg	NA	NA	NA	NA	NA	NA	NA	NA	NA	NA	NA	NA
2012-05-23	Public	38	Female	Diagnosis	New case	Neg	Neg	NA	NA	MTB neg	NA	NA	NA	NA	NA	NA	NA	NA	NA	NA
2012-05-25	NGO	28	Female	Diagnosis	Previous TB	Pos	Pos	NA	NA	MTB pos	Not detected	NA	NA	NA	NA	NA	2012-05-30	DOTS Cat. II	No	Parent TU
2012-05-25	NGO	70	Male	Diagnosis	New case	Neg	NA	MTB neg	NA	NA	NA	NA	NA	NA	NA	NA	NA	NA	NA	NA
2012-05-24	NGO	25	Female	Diagnosis	New case	Neg	Neg	NA	NA	MTB neg	NA	NA	NA	NA	NA	NA	NA	NA	NA	NA
2012-05-25	Public	30	Male	Diagnosis	New case	Pos	Pos	NA	NA	MTB pos	Not detected	NA	NA	NA	NA	NA	2012-05-28	DOTS Cat. I	No	Parent TU
2012-05-24	Public	37	Male	Diagnosis	New case	Neg	NA	MTB neg	NA	NA	NA	NA	NA	NA	NA	NA	NA	NA	NA	NA
2012-05-24	Public	70	Male	Diagnosis	New case	Neg	Neg	NA	NA	MTB neg	NA	NA	NA	NA	NA	NA	NA	NA	NA	NA
2012-05-26	NGO	35	Female	Diagnosis	New case	Neg	Neg	NA	NA	MTB neg	NA	NA	NA	NA	NA	NA	NA	NA	NA	NA
2012-05-26	NGO	70	Male	Diagnosis	New case	Neg	Neg	NA	NA	MTB neg	NA	NA	NA	NA	NA	NA	NA	NA	NA	NA
2012-05-26	NGO	65	Male	Diagnosis	New case	Pos	Pos	NA	NA	MTB pos	Not detected	NA	NA	NA	NA	NA	2012-07-16	DOTS Cat. I	No	Parent TU
2012-05-21	Public	56	Male	Diagnosis	Previous TB	Neg	Neg	NA	NA	MTB neg	NA	NA	NA	NA	NA	NA	NA	NA	NA	NA
2012-05-26	Public	65	Female	Diagnosis	New case	Neg	Neg	NA	NA	MTB neg	NA	NA	NA	NA	NA	NA	NA	NA	NA	NA
2012-05-26	Public	30	Male	Diagnosis	New case	Neg	Neg	NA	NA	MTB neg	NA	NA	NA	NA	NA	NA	NA	NA	NA	NA
2012-05-28	NGO	42	Female	Diagnosis	New case	Pos	Pos	NA	NA	MTB pos	Not detected	NA	NA	NA	NA	NA	2012-05-30	DOTS Cat. I	No	Parent TU
2012-05-28	NGO	75	Male	Diagnosis	New case	Neg	Neg	NA	NA	MTB neg	NA	NA	NA	NA	NA	NA	NA	NA	NA	NA
2012-05-28	Public	36	Male	Diagnosis	New case	Neg	Neg	NA	NA	MTB pos	Not detected	NA	NA	NA	NA	NA	2012-06-04	DOTS Cat. I	No	Parent TU
2012-05-28	NGO	60	Female	Diagnosis	New case	Neg	Neg	NA	NA	MTB neg	NA	NA	NA	NA	NA	NA	NA	NA	NA	NA
2012-05-28	NGO	25	Female	Diagnosis	New case	Neg	Neg	NA	NA	MTB neg	NA	NA	NA	NA	NA	NA	NA	NA	NA	NA
2012-05-28	NGO	50	Male	Diagnosis	New case	Neg	Neg	NA	NA	MTB neg	NA	NA	NA	NA	NA	NA	NA	NA	NA	NA
2012-05-28	Public	78	Male	Diagnosis	New case	Neg	Neg	NA	NA	MTB neg	NA	NA	NA	NA	NA	NA	NA	NA	NA	NA
2012-05-29	NGO	60	Female	Diagnosis	New case	Neg	Neg	NA	NA	MTB neg	NA	NA	NA	NA	NA	NA	NA	NA	NA	NA
2012-05-29	NGO	35	Female	Diagnosis	New case	Neg	Neg	NA	NA	MTB neg	NA	NA	NA	NA	NA	NA	NA	NA	NA	NA
2012-05-29	NGO	60	Male	Diagnosis	New case	Neg	Neg	NA	NA	MTB neg	NA	NA	NA	NA	NA	NA	NA	NA	NA	NA
2012-05-26	Public	27	Male	Diagnosis	New case	Neg	Neg	NA	NA	MTB neg	NA	NA	NA	NA	NA	NA	NA	NA	NA	NA
2012-05-26	Public	59	Male	Diagnosis	New case	Neg	Neg	NA	NA	MTB pos	Detected	Collected	NA	Not done/not applicable	NA	NA	2012-10-01	DOTS Cat. I	No	Parent TU
2012-05-26	Public	35	Male	Diagnosis	New case	Neg	Neg	NA	NA	MTB neg	NA	NA	NA	NA	NA	NA	NA	NA	NA	NA
2012-05-26	Public	30	Female	Diagnosis	New case	Neg	Neg	NA	NA	MTB neg	NA	NA	NA	NA	NA	NA	NA	NA	NA	NA
2012-05-25	Public	55	Male	Diagnosis	New case	Neg	Neg	NA	NA	MTB neg	NA	NA	NA	NA	NA	NA	NA	NA	NA	NA
2012-05-26	Public	40	Female	Diagnosis	New case	Neg	Neg	NA	NA	MTB neg	NA	NA	NA	NA	NA	NA	NA	NA	NA	NA
2012-05-26	Public	70	Male	Diagnosis	New case	Neg	Neg	NA	NA	MTB neg	NA	NA	NA	NA	NA	NA	NA	NA	NA	NA
2012-05-24	Public	60	Male	Diagnosis	New case	Neg	Neg	NA	NA	MTB neg	NA	NA	NA	NA	NA	NA	NA	NA	NA	NA
2012-05-23	Public	56	Male	Diagnosis	New case	Neg	Neg	NA	NA	MTB neg	NA	NA	NA	NA	NA	NA	NA	NA	NA	NA
2012-05-29	Public	40	Male	Diagnosis	New case	Neg	Neg	NA	NA	MTB neg	NA	NA	NA	NA	NA	NA	NA	NA	NA	NA
2012-05-28	Public	25	Male	Diagnosis	New case	Neg	Neg	NA	NA	MTB neg	NA	NA	NA	NA	NA	NA	NA	NA	NA	NA
2012-05-29	Public	33	Male	Diagnosis	New case	Neg	Neg	NA	NA	MTB neg	NA	NA	NA	NA	NA	NA	NA	NA	NA	NA
2012-05-29	Public	56	Female	Diagnosis	New case	Neg	Neg	NA	NA	MTB neg	NA	NA	NA	NA	NA	NA	NA	NA	NA	NA
2012-05-29	NGO	35	Male	Diagnosis	New case	Neg	Neg	NA	NA	MTB pos	Not detected	NA	NA	NA	NA	NA	2012-05-29	DOTS Cat. I	No	Parent TU
2012-05-29	Public	66	Male	Diagnosis	New case	Pos	Pos	NA	NA	MTB pos	Not detected	NA	NA	NA	NA	NA	2012-05-29	DOTS Cat. I	No	Parent TU
2012-05-30	NGO	38	Female	Diagnosis	New case	Neg	Neg	NA	NA	MTB neg	NA	NA	NA	NA	NA	NA	NA	NA	NA	NA
2012-05-30	NGO	45	Female	Diagnosis	New case	Neg	Neg	NA	NA	MTB neg	NA	NA	NA	NA	NA	NA	NA	NA	NA	NA
2012-05-30	NGO	35	Male	Diagnosis	New case	Neg	Neg	NA	NA	MTB neg	NA	NA	NA	NA	NA	NA	NA	NA	NA	NA
2012-05-30	NGO	22	Female	Diagnosis	New case	Neg	Pos	NA	NA	MTB pos	Not detected	NA	NA	NA	NA	NA	2012-06-04	DOTS Cat. I	No	Parent TU
2012-05-30	Public	27	Female	Diagnosis	New case	Neg	Neg	NA	NA	MTB neg	NA	NA	NA	NA	NA	NA	NA	NA	NA	NA
2012-05-29	Public	9	Female	Diagnosis	New case	Neg	Neg	NA	NA	MTB neg	NA	NA	NA	NA	NA	NA	NA	NA	NA	NA
2012-05-25	Public	55	Female	Diagnosis	New case	Neg	Neg	NA	NA	NA	NA	NA	NA	NA	NA	NA	NA	NA	NA	NA
2012-05-28	Public	70	Male	Diagnosis	New case	Neg	NA	MTB neg	NA	NA	NA	NA	NA	NA	NA	NA	NA	NA	NA	NA
2012-05-29	Public	45	Female	Diagnosis	New case	Neg	Neg	NA	NA	MTB neg	NA	NA	NA	NA	NA	NA	NA	NA	NA	NA
2012-05-31	NGO	73	Male	Diagnosis	New case	Neg	Neg	NA	NA	MTB neg	NA	NA	NA	NA	NA	NA	NA	NA	NA	NA
2012-05-24	Public	52	Male	Diagnosis	New case	Neg	Neg	NA	NA	MTB neg	NA	NA	NA	NA	NA	NA	NA	NA	NA	NA
2012-05-30	Public	45	Female	Diagnosis	New case	Neg	Pos	NA	NA	MTB pos	Not detected	NA	NA	NA	NA	NA	2012-03-30	DOTS Cat. I	No	Parent TU
2012-06-01	NGO	46	Male	Diagnosis	New case	Neg	Neg	NA	NA	MTB neg	NA	NA	NA	NA	NA	NA	NA	NA	NA	NA
2012-06-01	NGO	48	Male	Diagnosis	New case	Neg	NA	MTB neg	NA	NA	NA	NA	NA	NA	NA	NA	NA	NA	NA	NA
2012-06-01	NGO	58	Male	Diagnosis	New case	Neg	Neg	NA	NA	MTB neg	NA	NA	NA	NA	NA	NA	NA	NA	NA	NA
2012-05-30	Public	60	Male	Diagnosis	New case	Neg	Neg	NA	NA	MTB neg	NA	NA	NA	NA	NA	NA	NA	NA	NA	NA
2012-05-30	Public	80	Male	Diagnosis	New case	Neg	Neg	NA	NA	MTB neg	NA	NA	NA	NA	NA	NA	NA	NA	NA	NA
2012-06-01	NGO	30	Female	Diagnosis	New case	Neg	NA	MTB neg	NA	NA	NA	NA	NA	NA	NA	NA	NA	NA	NA	NA
2012-06-02	Public	48	Male	Diagnosis	New case	Neg	NA	MTB neg	NA	NA	NA	NA	NA	NA	NA	NA	NA	NA	NA	NA
2012-06-01	Public	80	Male	Diagnosis	New case	Neg	Neg	NA	NA	MTB neg	NA	NA	NA	NA	NA	NA	NA	NA	NA	NA
2012-06-02	NGO	55	Male	Diagnosis	New case	Neg	Neg	NA	NA	MTB neg	NA	NA	NA	NA	NA	NA	NA	NA	NA	NA
2012-06-02	NGO	35	Female	Diagnosis	New case	Neg	Neg	NA	NA	MTB neg	NA	NA	NA	NA	NA	NA	NA	NA	NA	NA
2012-06-02	NGO	20	Male	Diagnosis	New case	Neg	Neg	NA	NA	MTB neg	NA	NA	NA	NA	NA	NA	NA	NA	NA	NA
2012-06-02	Public	30	Female	Diagnosis	New case	Neg	Neg	NA	NA	MTB neg	NA	NA	NA	NA	NA	NA	NA	NA	NA	NA
2012-05-31	Public	70	Male	Diagnosis	New case	Pos	NA	MTB pos	Not detected	NA	NA	NA	NA	NA	NA	NA	2012-06-08	DOTS Cat. I	No	Parent TU
2012-06-01	Public	50	Female	Diagnosis	New case	Neg	Neg	NA	NA	MTB neg	NA	NA	NA	NA	NA	NA	NA	NA	NA	NA
2012-06-01	Public	62	Female	Diagnosis	New case	Neg	Neg	NA	NA	Indeterminate (invalid/error/no result)	NA	NA	NA	NA	NA	NA	NA	NA	NA	NA
2012-06-01	Public	60	Male	Diagnosis	Previous TB	Neg	Neg	NA	NA	MTB neg	NA	NA	NA	NA	NA	NA	NA	NA	NA	NA
2012-06-02	Public	70	Male	Diagnosis	New case	Neg	Neg	NA	NA	MTB neg	NA	NA	NA	NA	NA	NA	NA	NA	NA	NA
2012-06-02	Public	65	Male	Diagnosis	New case	Neg	Neg	NA	NA	MTB neg	NA	NA	NA	NA	NA	NA	NA	NA	NA	NA
2012-06-04	NGO	45	Male	Diagnosis	New case	Neg	Neg	NA	NA	MTB neg	NA	NA	NA	NA	NA	NA	NA	NA	NA	NA
2012-06-04	NGO	34	Male	Diagnosis	New case	Neg	Neg	NA	NA	MTB neg	NA	NA	NA	NA	NA	NA	NA	NA	NA	NA
2012-06-04	NGO	16	Male	Diagnosis	New case	Neg	Neg	NA	NA	MTB neg	NA	NA	NA	NA	NA	NA	NA	NA	NA	NA
2012-06-04	Private	30	Female	Diagnosis	New case	Pos	Neg	NA	NA	MTB neg	NA	Collected	NA	Done	NA	NA	2012-06-08	DOTS Cat. I	No	Parent TU
2012-06-01	Public	32	Female	Diagnosis	New case	Neg	Neg	NA	NA	MTB neg	NA	NA	NA	NA	NA	NA	NA	NA	NA	NA
2012-06-02	Public	60	Male	Diagnosis	New case	Neg	Neg	NA	NA	MTB neg	NA	NA	NA	NA	NA	NA	NA	NA	NA	NA
2012-06-02	Public	16	Male	Diagnosis	New case	Neg	Neg	NA	NA	MTB neg	NA	NA	NA	NA	NA	NA	NA	NA	NA	NA
2012-06-02	Public	60	Male	Diagnosis	New case	Pos	Pos	NA	NA	MTB pos	Not detected	NA	NA	NA	NA	NA	NA	NA	No	Other TU
2012-06-04	Private	29	Male	Diagnosis	Previous TB	Pos	Pos	NA	NA	MTB pos	Not detected	NA	NA	NA	NA	NA	2012-06-06	DOTS Cat. II	No	Parent TU
2012-06-01	Public	75	Female	Diagnosis	New case	Neg	Neg	NA	NA	MTB neg	NA	NA	NA	NA	NA	NA	NA	NA	NA	NA
2012-06-01	Public	60	Female	Diagnosis	New case	Neg	Neg	NA	NA	MTB neg	NA	NA	NA	NA	NA	NA	NA	NA	NA	NA
2012-06-05	NGO	40	Male	Diagnosis	New case	Pos	Pos	NA	NA	MTB pos	Not detected	NA	NA	NA	NA	NA	2012-06-08	DOTS Cat. I	No	Parent TU
2012-06-05	NGO	45	Male	Diagnosis	New case	Neg	Neg	NA	NA	MTB neg	NA	NA	NA	NA	NA	NA	NA	NA	NA	NA
2012-06-05	NGO	50	Male	Diagnosis	New case	Pos	Pos	NA	NA	MTB pos	Not detected	NA	NA	NA	NA	NA	2012-06-08	DOTS Cat. I	No	Parent TU
2012-06-05	NGO	60	Male	Diagnosis	New case	Pos	Pos	NA	NA	MTB pos	Not detected	NA	NA	NA	NA	NA	NA	Non-RNTCP regimen	No	Parent TU
2012-06-05	Private	55	Male	Diagnosis	New case	Pos	Pos	NA	NA	MTB pos	Not detected	NA	NA	NA	NA	NA	2012-06-08	DOTS Cat. I	No	Other TU
2012-06-04	Public	28	Female	Diagnosis	New case	Neg	Neg	NA	NA	MTB neg	NA	NA	NA	NA	NA	NA	NA	NA	NA	NA
2012-06-04	Public	60	Female	Diagnosis	New case	Neg	Neg	NA	NA	MTB neg	NA	NA	NA	NA	NA	NA	NA	NA	NA	NA
2012-06-05	Public	48	Male	Diagnosis	New case	Neg	Neg	NA	NA	MTB neg	NA	NA	NA	NA	NA	NA	NA	NA	NA	NA
2012-06-05	Public	55	Female	Diagnosis	New case	Neg	Neg	NA	NA	MTB neg	NA	NA	NA	NA	NA	NA	NA	NA	NA	NA
2012-06-05	Public	40	Female	Diagnosis	New case	Neg	Neg	NA	NA	MTB neg	NA	NA	NA	NA	NA	NA	NA	NA	NA	NA
2012-06-06	NGO	60	Male	Diagnosis	New case	Neg	Neg	NA	NA	MTB pos	Not detected	NA	NA	NA	NA	NA	2012-06-11	DOTS Cat. I	No	Parent TU
2012-06-06	NGO	50	Male	Diagnosis	New case	Neg	Neg	NA	NA	MTB neg	NA	NA	NA	NA	NA	NA	NA	NA	NA	NA
2012-06-06	NGO	28	Male	Diagnosis	New case	Pos	Pos	NA	NA	MTB pos	Not detected	NA	NA	NA	NA	NA	2012-06-11	DOTS Cat. I	No	Parent TU
2012-06-06	NGO	68	Male	Diagnosis	New case	Pos	Pos	NA	NA	MTB pos	Not detected	NA	NA	NA	NA	NA	2012-06-08	DOTS Cat. I	No	Parent TU
2012-06-06	NGO	35	Male	Diagnosis	New case	Neg	Neg	NA	NA	MTB neg	NA	NA	NA	NA	NA	NA	NA	NA	NA	NA
2012-06-06	NGO	60	Male	Diagnosis	Previous TB	Neg	Neg	NA	NA	MTB neg	NA	NA	NA	NA	NA	NA	NA	NA	NA	NA
2012-06-05	Public	34	Female	Diagnosis	New case	Neg	Neg	NA	NA	MTB neg	NA	NA	NA	NA	NA	NA	NA	NA	NA	NA
2012-06-02	Public	26	Male	Diagnosis	New case	Neg	Neg	NA	NA	MTB neg	NA	NA	NA	NA	NA	NA	NA	NA	NA	NA
2012-06-05	Public	60	Male	Diagnosis	New case	Neg	Neg	NA	NA	MTB neg	NA	NA	NA	NA	NA	NA	NA	NA	NA	NA
2012-06-04	Public	27	Male	Diagnosis	New case	Neg	Neg	NA	NA	MTB neg	NA	NA	NA	NA	NA	NA	NA	NA	NA	NA
2012-06-05	Public	35	Male	Diagnosis	New case	Neg	Neg	NA	NA	MTB neg	NA	NA	NA	NA	NA	NA	NA	NA	NA	NA
2012-06-04	Public	60	Male	Diagnosis	New case	Neg	Neg	NA	NA	MTB neg	NA	NA	NA	NA	NA	NA	NA	NA	NA	NA
2012-06-04	Public	65	Male	Diagnosis	New case	Neg	Neg	NA	NA	MTB neg	NA	NA	NA	NA	NA	NA	NA	NA	NA	NA
2012-06-06	Public	19	Female	MDR risk group	Previous TB	Pos	Pos	NA	NA	MTB pos	Not detected	NA	NA	NA	NA	NA	2011-09-26	DOTS Cat. II	No	Parent TU
2012-06-09	NGO	34	Male	Diagnosis	New case	Neg	Neg	NA	NA	MTB pos	Not detected	NA	NA	NA	NA	NA	2012-06-08	DOTS Cat. I	No	Parent TU
2012-06-05	Public	36	Male	Diagnosis	New case	Pos	Pos	NA	NA	MTB pos	Not detected	NA	NA	NA	NA	NA	2012-06-08	DOTS Cat. I	No	Parent TU
2012-06-07	NGO	55	Male	Diagnosis	New case	Neg	Neg	NA	NA	MTB neg	NA	NA	NA	NA	NA	NA	NA	NA	NA	NA
2012-06-07	NGO	60	Male	Diagnosis	New case	Neg	Neg	NA	NA	MTB neg	NA	NA	NA	NA	NA	NA	NA	NA	NA	NA
2012-06-07	Public	30	Female	Diagnosis	New case	Neg	Neg	NA	NA	MTB neg	NA	NA	NA	NA	NA	NA	NA	NA	NA	NA
2012-05-25	NGO	68	Male	MDR risk group	Previous TB	Pos	Pos	NA	NA	MTB pos	Indeterminate	Collected	NA	Done	NA	NA	NA	NA	No	Parent TU
2012-06-07	Public	26	Female	Diagnosis	New case	Neg	Neg	NA	NA	MTB neg	NA	NA	NA	NA	NA	NA	NA	NA	NA	NA
2012-06-04	Public	60	Male	Diagnosis	New case	Neg	NA	MTB neg	NA	NA	NA	NA	NA	NA	NA	NA	NA	NA	NA	NA
2012-06-05	Public	61	Male	Diagnosis	New case	Neg	Neg	NA	NA	MTB neg	NA	NA	NA	NA	NA	NA	NA	NA	NA	NA
2012-06-05	Public	28	Female	Diagnosis	New case	Neg	Neg	NA	NA	MTB neg	NA	NA	NA	NA	NA	NA	NA	NA	NA	NA
2012-06-05	Public	28	Female	Diagnosis	New case	Neg	Neg	NA	NA	MTB neg	NA	NA	NA	NA	NA	NA	NA	NA	NA	NA
2012-06-07	Public	50	Female	Diagnosis	New case	Neg	Neg	NA	NA	MTB neg	NA	NA	NA	NA	NA	NA	NA	NA	NA	NA
2012-06-05	Public	50	Male	Diagnosis	New case	Neg	Neg	NA	NA	MTB neg	NA	NA	NA	NA	NA	NA	NA	NA	NA	NA
2012-06-08	Public	68	Female	Diagnosis	New case	Neg	Neg	NA	NA	MTB neg	NA	NA	NA	NA	NA	NA	NA	NA	NA	NA
2012-06-08	NGO	70	Male	Diagnosis	New case	Neg	Neg	NA	NA	MTB neg	NA	NA	NA	NA	NA	NA	NA	NA	NA	NA
2012-06-08	Public	38	Male	Diagnosis	New case	Neg	Neg	NA	NA	MTB neg	NA	NA	NA	NA	NA	NA	NA	NA	NA	NA
2012-06-08	Public	7	Male	Diagnosis	New case	Neg	Neg	NA	NA	MTB neg	NA	NA	NA	NA	NA	NA	NA	NA	NA	NA
2012-06-06	Public	60	Male	Diagnosis	New case	Neg	Neg	NA	NA	MTB neg	NA	NA	NA	NA	NA	NA	NA	NA	NA	NA
2012-06-07	Public	25	Female	Diagnosis	New case	Pos	Pos	NA	NA	MTB pos	Not detected	NA	NA	NA	NA	NA	2012-06-13	DOTS Cat. I	No	Parent TU
2012-06-09	Public	48	Female	Diagnosis	New case	Neg	Neg	NA	NA	MTB neg	NA	NA	NA	NA	NA	NA	NA	NA	NA	NA
2012-06-08	Public	30	Male	Diagnosis	New case	Neg	NA	MTB neg	NA	NA	NA	NA	NA	NA	NA	NA	NA	NA	NA	NA
2012-06-07	Public	24	Male	Diagnosis	New case	Neg	Neg	NA	NA	MTB neg	NA	NA	NA	NA	NA	NA	NA	NA	NA	NA
2012-06-15	Public	65	Male	MDR risk group	Previous TB	Pos	Pos	MTB pos	Not detected	NA	NA	NA	NA	NA	NA	NA	2011-12-19	DOTS Cat. II	No	Parent TU
2012-06-11	NGO	19	Male	Diagnosis	New case	Neg	Neg	NA	NA	MTB neg	NA	NA	NA	NA	NA	NA	NA	NA	NA	NA
2012-06-11	NGO	40	Female	Diagnosis	New case	Neg	Neg	NA	NA	MTB neg	NA	NA	NA	NA	NA	NA	NA	NA	NA	NA
2012-06-11	NGO	46	Female	Diagnosis	New case	Neg	Neg	NA	NA	MTB neg	NA	NA	NA	NA	NA	NA	NA	NA	NA	NA
2012-06-11	Public	17	Male	Diagnosis	New case	Neg	Neg	NA	NA	MTB neg	NA	NA	NA	NA	NA	NA	NA	NA	NA	NA
2012-06-11	Public	50	Male	Diagnosis	New case	Neg	Neg	NA	NA	MTB pos	Not detected	NA	NA	NA	NA	NA	NA	NA	Yes	Parent TU
2012-06-11	NGO	50	Female	Diagnosis	New case	Neg	Neg	NA	NA	MTB neg	NA	NA	NA	NA	NA	NA	NA	NA	NA	NA
2012-06-11	NGO	68	Male	Diagnosis	New case	Neg	Neg	NA	NA	MTB neg	NA	NA	NA	NA	NA	NA	NA	NA	NA	NA
2012-06-11	Public	42	Male	Diagnosis	New case	Neg	Neg	NA	NA	MTB neg	NA	NA	NA	NA	NA	NA	2012-06-18	DOTS Cat. I	No	Parent TU
2012-06-06	Public	53	Male	Diagnosis	New case	Neg	Neg	NA	NA	MTB neg	NA	NA	NA	NA	NA	NA	NA	NA	NA	NA
2012-06-07	Public	58	Female	Diagnosis	New case	Neg	Neg	NA	NA	MTB neg	NA	NA	NA	NA	NA	NA	NA	NA	NA	NA
2012-06-11	Public	63	Male	Diagnosis	New case	Neg	Neg	NA	NA	MTB neg	NA	NA	NA	NA	NA	NA	NA	NA	NA	NA
2012-06-11	Public	34	Male	Diagnosis	New case	Neg	NA	MTB neg	NA	NA	NA	NA	NA	NA	NA	NA	NA	NA	NA	NA
2012-06-11	Public	75	Female	Diagnosis	New case	Neg	Neg	NA	NA	MTB neg	NA	NA	NA	NA	NA	NA	NA	NA	NA	NA
2012-06-12	NGO	80	Male	Diagnosis	New case	Pos	Pos	NA	NA	MTB pos	Not detected	NA	NA	NA	NA	NA	2012-06-15	DOTS Cat. I	No	Parent TU
2012-06-12	NGO	18	Female	Diagnosis	New case	Neg	Neg	NA	NA	MTB neg	NA	NA	NA	NA	NA	NA	NA	NA	NA	NA
2012-06-07	Public	35	Male	Diagnosis	New case	Neg	Neg	NA	NA	MTB neg	NA	NA	NA	NA	NA	NA	NA	NA	NA	NA
2012-06-07	Public	14	Male	Diagnosis	New case	Neg	Neg	NA	NA	MTB neg	NA	NA	NA	NA	NA	NA	NA	NA	NA	NA
2012-06-13	NGO	34	Male	Repeated	Previous TB	Neg	Neg	NA	NA	MTB neg	NA	NA	NA	NA	NA	NA	NA	NA	NA	NA
2012-06-13	NGO	22	Female	Diagnosis	New case	Neg	Neg	NA	NA	MTB neg	NA	NA	NA	NA	NA	NA	NA	NA	NA	NA
2012-06-13	NGO	70	Female	Diagnosis	New case	Neg	Neg	NA	NA	MTB neg	NA	NA	NA	NA	NA	NA	NA	NA	NA	NA
2012-06-13	NGO	30	Male	Diagnosis	New case	Neg	Neg	NA	NA	MTB neg	NA	NA	NA	NA	NA	NA	NA	NA	NA	NA
2012-06-14	Public	55	Female	Diagnosis	New case	Pos	Pos	NA	NA	MTB neg	NA	Not collected	NA	NA	NA	NA	2012-09-05	DOTS Cat. I	No	Parent TU
2012-06-14	Private	35	Female	Diagnosis	New case	Neg	Neg	NA	NA	MTB neg	NA	NA	NA	NA	NA	NA	NA	NA	NA	NA
2012-06-14	NGO	30	Female	Diagnosis	New case	Neg	Neg	NA	NA	MTB neg	NA	NA	NA	NA	NA	NA	NA	NA	NA	NA
2012-06-15	Public	18	Female	Diagnosis	New case	Neg	Neg	NA	NA	MTB neg	NA	NA	NA	NA	NA	NA	NA	NA	NA	NA
2012-06-13	Public	49	Male	Diagnosis	New case	Neg	Neg	NA	NA	MTB neg	NA	NA	NA	NA	NA	NA	NA	NA	NA	NA
2012-06-15	NGO	37	Female	Diagnosis	New case	Neg	Neg	NA	NA	MTB neg	NA	NA	NA	NA	NA	NA	NA	NA	NA	NA
2012-06-13	Public	55	Female	Diagnosis	New case	Neg	Neg	NA	NA	MTB neg	NA	NA	NA	NA	NA	NA	NA	NA	NA	NA
2012-06-14	Public	60	Female	Diagnosis	New case	Neg	Neg	NA	NA	MTB neg	NA	NA	NA	NA	NA	NA	NA	NA	NA	NA
2012-06-12	Public	65	Male	Diagnosis	New case	Neg	Neg	NA	NA	MTB neg	NA	NA	NA	NA	NA	NA	NA	NA	NA	NA
2012-06-13	Public	65	Male	Diagnosis	New case	Neg	Neg	NA	NA	MTB neg	NA	NA	NA	NA	NA	NA	NA	NA	NA	NA
2012-06-13	Public	75	Male	Diagnosis	New case	Neg	Neg	NA	NA	MTB pos	Indeterminate	Collected	NA	Done	NA	NA	NA	NA	Yes	Parent TU
2012-06-13	Public	45	Male	Diagnosis	New case	Neg	Neg	NA	NA	MTB neg	NA	NA	NA	NA	NA	NA	NA	NA	NA	NA
2012-06-13	Public	35	Female	Diagnosis	New case	Neg	Neg	NA	NA	MTB neg	NA	NA	NA	NA	NA	NA	NA	NA	NA	NA
2012-06-16	Public	14	Male	Diagnosis	New case	Neg	Neg	NA	NA	MTB neg	NA	NA	NA	NA	NA	NA	NA	NA	NA	NA
2012-06-16	NGO	45	Female	Diagnosis	New case	Neg	Neg	NA	NA	MTB neg	NA	NA	NA	NA	NA	NA	2012-06-20	DOTS Cat. I	No	Parent TU
2012-06-16	NGO	58	Male	Repeated	Previous TB	Neg	Neg	NA	NA	MTB neg	NA	NA	NA	NA	NA	NA	2012-06-22	DOTS Cat. II	NA	NA
2012-06-18	NGO	58	Male	Diagnosis	New case	Neg	Neg	NA	NA	MTB neg	NA	NA	NA	NA	NA	NA	NA	NA	NA	NA
2012-06-11	Public	38	Male	Diagnosis	New case	Pos	Pos	NA	NA	MTB pos	Not detected	NA	NA	NA	NA	NA	2012-06-22	DOTS Cat. I	No	Parent TU
2012-06-13	Public	60	Male	Diagnosis	New case	Pos	Pos	NA	NA	MTB pos	Not detected	NA	NA	NA	NA	NA	2012-06-29	DOTS Cat. I	No	Parent TU
2012-06-15	Public	24	Female	Diagnosis	New case	Neg	Neg	NA	NA	MTB neg	NA	NA	NA	NA	NA	NA	NA	NA	NA	NA
2012-06-15	Public	38	Female	Diagnosis	New case	Neg	Neg	NA	NA	MTB neg	NA	NA	NA	NA	NA	NA	NA	NA	NA	NA
2012-06-16	Public	60	Female	Diagnosis	New case	Neg	Neg	NA	NA	MTB neg	NA	NA	NA	NA	NA	NA	NA	NA	NA	NA
2012-06-16	Public	57	Male	Diagnosis	New case	Neg	Neg	NA	NA	MTB neg	NA	NA	NA	NA	NA	NA	NA	NA	NA	NA
2012-06-16	Public	80	Male	Repeated	New case	Neg	Neg	NA	NA	MTB neg	NA	NA	NA	NA	NA	NA	NA	NA	NA	NA
2012-06-18	NGO	23	Female	Diagnosis	New case	Pos	Pos	NA	NA	MTB pos	Not detected	NA	NA	NA	NA	NA	2012-06-22	DOTS Cat. I	NA	NA
2012-06-16	Public	23	Male	Diagnosis	New case	Neg	Pos	NA	NA	MTB pos	Not detected	NA	NA	NA	NA	NA	2012-06-20	DOTS Cat. I	No	Parent TU
2012-06-18	NGO	48	Female	Diagnosis	New case	Neg	Neg	NA	NA	MTB neg	NA	NA	NA	NA	NA	NA	NA	NA	NA	NA
2012-06-13	Public	52	Female	Diagnosis	New case	Neg	Neg	NA	NA	MTB neg	NA	NA	NA	NA	NA	NA	NA	NA	NA	NA
2012-06-18	Public	30	Male	Diagnosis	New case	Neg	Neg	NA	NA	MTB neg	NA	NA	NA	NA	NA	NA	NA	NA	NA	NA
2012-06-16	Public	21	Male	Diagnosis	New case	Neg	NA	MTB neg	NA	NA	NA	NA	NA	NA	NA	NA	NA	NA	NA	NA
2012-06-18	Public	50	Male	Diagnosis	New case	Neg	Neg	MTB neg	NA	NA	NA	NA	NA	NA	NA	NA	NA	NA	NA	NA
2012-06-19	NGO	65	Female	Diagnosis	New case	Neg	Neg	NA	NA	MTB neg	NA	NA	NA	NA	NA	NA	NA	NA	NA	NA
2012-06-18	Public	25	Female	Diagnosis	New case	Pos	Pos	NA	NA	MTB pos	Not detected	NA	NA	NA	NA	NA	2012-06-25	DOTS Cat. I	No	Parent TU
2012-06-20	Public	50	Male	Diagnosis	New case	Neg	Neg	NA	NA	MTB neg	NA	NA	NA	NA	NA	NA	NA	NA	NA	NA
2012-06-20	NGO	55	Male	Diagnosis	New case	Pos	Pos	NA	NA	MTB pos	Not detected	NA	NA	NA	NA	NA	2012-06-25	DOTS Cat. I	No	Parent TU
2012-06-19	Public	40	Female	Diagnosis	New case	Neg	NA	MTB neg	NA	NA	NA	NA	NA	NA	NA	NA	NA	NA	NA	NA
2012-06-20	Public	55	Male	Diagnosis	New case	Neg	Neg	NA	NA	MTB neg	NA	NA	NA	NA	NA	NA	NA	NA	NA	NA
2012-06-21	NGO	9	Female	Diagnosis	New case	Neg	Neg	NA	NA	MTB neg	NA	NA	NA	NA	NA	NA	NA	NA	NA	NA
2012-06-21	NGO	65	Male	Diagnosis	New case	Neg	Pos	NA	NA	MTB pos	Not detected	NA	NA	NA	NA	NA	NA	NA	No	Other TU
2012-06-18	Public	26	Male	Diagnosis	New case	Neg	Neg	NA	NA	MTB neg	NA	NA	NA	NA	NA	NA	NA	NA	NA	NA
2012-06-21	NGO	42	Female	Diagnosis	New case	Pos	Pos	NA	NA	MTB pos	Not detected	NA	NA	NA	NA	NA	NA	NA	No	Other TU
2012-06-19	Public	57	Male	Diagnosis	New case	Neg	Pos	NA	NA	MTB pos	Not detected	NA	NA	NA	NA	NA	2012-06-27	DOTS Cat. I	No	Parent TU
2012-06-20	Public	24	Female	Diagnosis	New case	Neg	NA	MTB neg	NA	NA	NA	NA	NA	NA	NA	NA	NA	NA	NA	NA
2012-06-20	Public	40	Female	Diagnosis	New case	Neg	Neg	NA	NA	MTB neg	NA	NA	NA	NA	NA	NA	NA	NA	NA	NA
2012-06-21	Public	50	Male	Diagnosis	New case	Neg	Pos	NA	NA	MTB pos	Detected	Collected	MTB complex	Done	R-Resistant	NA	NA	NA	Yes	Parent TU
2012-06-21	Public	70	Female	Diagnosis	New case	Neg	NA	MTB neg	NA	NA	NA	NA	NA	NA	NA	NA	NA	NA	NA	NA
2012-06-20	Public	65	Male	Diagnosis	New case	Neg	Neg	NA	NA	MTB neg	NA	NA	NA	NA	NA	NA	NA	NA	NA	NA
2012-06-21	Public	35	Male	Diagnosis	New case	Neg	Neg	NA	NA	MTB neg	NA	NA	NA	NA	NA	NA	NA	NA	NA	NA
2012-06-22	NGO	21	Female	Repeated	New case	Neg	Neg	NA	NA	MTB neg	NA	NA	NA	NA	NA	NA	NA	NA	NA	NA
2012-06-13	Public	65	Male	Diagnosis	New case	Neg	Neg	NA	NA	MTB neg	Not detected	NA	NA	NA	NA	NA	NA	NA	NA	NA
2012-06-22	Public	65	Male	Diagnosis	New case	Neg	Neg	NA	NA	MTB pos	Not detected	NA	NA	NA	NA	NA	2012-06-29	DOTS Cat. I	No	NA
2012-06-13	Public	60	Female	Diagnosis	New case	Neg	Neg	NA	NA	MTB neg	NA	NA	NA	NA	NA	NA	NA	NA	NA	NA
2012-06-22	Public	56	Male	Diagnosis	New case	Neg	Neg	NA	NA	MTB neg	NA	NA	NA	NA	NA	NA	NA	NA	NA	NA
2012-06-21	Public	68	Female	Diagnosis	New case	Pos	Pos	NA	NA	MTB neg	NA	NA	NA	NA	NA	NA	2012-06-29	DOTS Cat. I	No	Parent TU
2012-06-20	Public	50	Female	Diagnosis	New case	Neg	Neg	NA	NA	MTB neg	NA	NA	NA	NA	NA	NA	NA	NA	NA	NA
2012-06-21	Public	16	Male	Diagnosis	New case	Neg	Neg	NA	NA	MTB neg	NA	NA	NA	NA	NA	NA	NA	NA	NA	NA
2012-06-22	Public	22	Male	Diagnosis	New case	Neg	NA	MTB neg	NA	NA	NA	NA	NA	NA	NA	NA	NA	NA	NA	NA
2012-06-21	Public	60	Male	Diagnosis	New case	Neg	Neg	NA	NA	MTB neg	NA	NA	NA	NA	NA	NA	NA	NA	NA	NA
2012-06-22	Public	48	Male	Repeated	Previous TB	Pos	Pos	NA	NA	MTB pos	Not detected	NA	NA	NA	NA	NA	2012-06-25	DOTS Cat. II	No	Parent TU
2012-06-22	Public	50	Female	Diagnosis	New case	Neg	Neg	NA	NA	MTB neg	NA	NA	NA	NA	NA	NA	NA	NA	NA	NA
2012-06-22	Public	18	Male	Diagnosis	New case	Neg	Neg	NA	NA	MTB neg	NA	NA	NA	NA	NA	NA	NA	NA	NA	NA
2012-06-22	Public	55	Male	Diagnosis	New case	Neg	Neg	NA	NA	MTB neg	NA	NA	NA	NA	NA	NA	NA	NA	NA	NA
2012-06-22	Public	68	Female	Diagnosis	New case	Neg	Neg	NA	NA	MTB neg	NA	NA	NA	NA	NA	NA	NA	NA	NA	NA
2012-06-19	Public	68	Male	Diagnosis	New case	Neg	Neg	NA	NA	MTB neg	NA	NA	NA	NA	NA	NA	NA	NA	NA	NA
2012-06-21	Public	59	Female	Diagnosis	New case	Neg	Neg	NA	NA	MTB neg	NA	NA	NA	NA	NA	NA	NA	NA	NA	NA
2012-06-21	Public	75	Male	Diagnosis	New case	Neg	Neg	NA	NA	MTB neg	NA	NA	NA	NA	NA	NA	NA	NA	NA	NA
2012-06-21	Public	37	Female	Diagnosis	New case	Neg	Neg	NA	NA	Indeterminate (invalid/error/no result)	NA	NA	NA	NA	NA	NA	NA	NA	NA	NA
2012-06-22	Public	57	Female	Diagnosis	New case	Neg	Neg	NA	NA	MTB neg	NA	NA	NA	NA	NA	NA	NA	NA	NA	NA
2012-06-19	Public	60	Male	Diagnosis	New case	Neg	Neg	NA	NA	MTB neg	NA	NA	NA	NA	NA	NA	NA	NA	NA	NA
2012-06-19	Public	35	Female	Diagnosis	New case	Neg	Neg	MTB neg	NA	NA	NA	NA	NA	NA	NA	NA	NA	NA	NA	NA
2012-06-20	Public	45	Female	Diagnosis	New case	Neg	Neg	NA	NA	MTB neg	NA	NA	NA	NA	NA	NA	NA	NA	NA	NA
2012-06-20	Public	55	Male	Diagnosis	New case	Neg	Neg	NA	NA	MTB pos	Not detected	NA	NA	NA	NA	NA	NA	NA	Yes	Parent TU
2012-06-21	Public	55	Male	Diagnosis	New case	Neg	Neg	NA	NA	MTB neg	NA	NA	NA	NA	NA	NA	NA	NA	NA	NA
2012-06-20	Public	60	Male	Diagnosis	New case	Neg	Neg	NA	NA	MTB neg	NA	NA	NA	NA	NA	NA	NA	NA	NA	NA
2012-06-20	Public	45	Female	Diagnosis	New case	Neg	Neg	NA	NA	MTB neg	NA	NA	NA	NA	NA	NA	NA	NA	NA	NA
2012-06-20	Public	50	Male	Diagnosis	New case	Neg	Neg	NA	NA	MTB neg	NA	NA	NA	NA	NA	NA	NA	NA	NA	NA
2012-06-21	Public	35	Male	Diagnosis	New case	Neg	Neg	NA	NA	MTB neg	NA	NA	NA	NA	NA	NA	NA	NA	NA	NA
2012-06-20	Public	60	Male	Diagnosis	New case	Neg	Neg	NA	NA	MTB pos	Not detected	NA	NA	NA	NA	NA	2012-06-29	DOTS Cat. I	No	Parent TU
2012-06-20	Public	65	Male	Diagnosis	New case	Neg	Neg	NA	NA	MTB neg	NA	NA	NA	NA	NA	NA	NA	NA	NA	NA
2012-06-21	Public	75	Male	Diagnosis	New case	Pos	Pos	NA	NA	MTB pos	Not detected	NA	NA	NA	NA	NA	2012-06-29	DOTS Cat. I	No	Parent TU
2012-06-22	Public	60	Male	Diagnosis	New case	Neg	Neg	NA	NA	MTB neg	NA	NA	NA	NA	NA	NA	NA	NA	NA	NA
2012-06-22	Public	66	Male	Diagnosis	New case	Neg	Neg	NA	NA	NA	NA	NA	NA	NA	NA	NA	NA	NA	NA	NA
2012-06-22	Public	48	Male	Diagnosis	New case	Neg	Neg	NA	NA	MTB neg	NA	NA	NA	NA	NA	NA	NA	NA	NA	NA
2012-06-23	Public	48	Male	Diagnosis	New case	Neg	Neg	NA	NA	MTB neg	NA	NA	NA	NA	NA	NA	NA	NA	NA	NA
2012-06-23	Public	40	Female	Diagnosis	New case	Neg	Neg	NA	NA	MTB neg	NA	NA	NA	NA	NA	NA	NA	NA	NA	NA
2012-06-23	Public	46	Female	Diagnosis	New case	Neg	Neg	NA	NA	MTB neg	NA	NA	NA	NA	NA	NA	NA	NA	NA	NA
2012-06-25	NGO	40	Female	Diagnosis	New case	Neg	Neg	NA	NA	MTB neg	NA	NA	NA	NA	NA	NA	NA	NA	NA	NA
2012-06-25	NGO	8	Male	Diagnosis	New case	Neg	Neg	NA	NA	MTB neg	NA	NA	NA	NA	NA	NA	NA	NA	NA	NA
2012-06-21	Public	45	Male	Diagnosis	New case	Neg	Neg	NA	NA	MTB neg	NA	NA	NA	NA	NA	NA	NA	NA	NA	NA
2012-06-25	NGO	33	Male	Diagnosis	New case	Neg	Neg	NA	NA	MTB neg	NA	NA	NA	NA	NA	NA	NA	NA	NA	NA
2012-06-23	Public	50	Female	Diagnosis	New case	Neg	Neg	NA	NA	MTB neg	NA	NA	NA	NA	NA	NA	NA	NA	NA	NA
2012-06-26	NGO	60	Female	Diagnosis	New case	Neg	Neg	NA	NA	MTB neg	NA	NA	NA	NA	NA	NA	NA	NA	NA	NA
2012-06-24	Public	48	Male	Diagnosis	New case	Neg	Neg	NA	NA	MTB neg	NA	NA	NA	NA	NA	NA	NA	NA	NA	NA
2012-06-25	NGO	70	Male	Diagnosis	New case	Neg	Neg	NA	NA	MTB neg	NA	NA	NA	NA	NA	NA	NA	NA	NA	NA
2012-06-26	NGO	60	Male	Diagnosis	New case	Neg	Neg	NA	NA	MTB neg	NA	NA	NA	NA	NA	NA	NA	NA	NA	NA
2012-06-26	Public	65	Male	Diagnosis	New case	Neg	Neg	NA	NA	MTB neg	NA	NA	NA	NA	NA	NA	NA	NA	NA	NA
2012-06-26	Public	71	Female	Diagnosis	New case	Neg	Neg	NA	NA	MTB neg	NA	NA	NA	NA	NA	NA	NA	NA	NA	NA
2012-06-22	Public	48	Male	Diagnosis	New case	Neg	Neg	NA	NA	MTB neg	NA	NA	NA	NA	NA	NA	NA	NA	NA	NA
2012-06-22	Public	35	Male	Diagnosis	New case	Pos	Pos	NA	NA	MTB pos	Not detected	NA	NA	NA	NA	NA	2012-06-29	DOTS Cat. I	No	Parent TU
2012-06-25	Public	60	Male	Diagnosis	New case	Neg	Neg	NA	NA	MTB neg	NA	NA	NA	NA	NA	NA	NA	NA	NA	NA
2012-06-26	NGO	70	Male	Diagnosis	New case	Neg	NA	MTB neg	NA	NA	NA	NA	NA	NA	NA	NA	NA	NA	NA	NA
2012-06-27	NGO	32	Male	Diagnosis	New case	Neg	Neg	NA	NA	MTB neg	NA	NA	NA	NA	NA	NA	NA	NA	NA	NA
2012-06-25	Public	22	Female	Diagnosis	New case	Neg	Neg	NA	NA	MTB neg	NA	NA	NA	NA	NA	NA	NA	NA	NA	NA
2012-06-26	Public	60	Female	Diagnosis	New case	Neg	Neg	NA	NA	MTB neg	NA	NA	NA	NA	NA	NA	NA	NA	NA	NA
2012-06-25	Public	33	Female	Diagnosis	New case	Neg	Neg	NA	NA	MTB neg	NA	NA	NA	NA	NA	NA	NA	NA	NA	NA
2012-06-27	Public	26	Male	Diagnosis	New case	Neg	NA	MTB pos	Not detected	NA	NA	NA	NA	NA	NA	NA	NA	NA	No	Other TU
2012-06-27	Public	65	Male	Diagnosis	New case	Neg	NA	MTB neg	NA	NA	NA	NA	NA	NA	NA	NA	NA	NA	NA	NA
2012-06-27	Public	24	Female	Diagnosis	New case	Pos	NA	MTB pos	Not detected	NA	NA	NA	NA	NA	NA	NA	2012-07-09	DOTS Cat. I	No	Parent TU
2012-06-25	Public	25	Male	Diagnosis	New case	Neg	Neg	NA	NA	MTB neg	NA	NA	NA	NA	NA	NA	NA	NA	NA	NA
2012-06-26	Public	75	Male	Diagnosis	New case	Neg	NA	MTB neg	NA	NA	NA	NA	NA	NA	NA	NA	NA	NA	NA	NA
2012-06-26	Public	40	Female	Diagnosis	New case	Neg	Neg	NA	NA	MTB pos	Not detected	NA	NA	NA	NA	NA	2012-07-04	DOTS Cat. I	No	Parent TU
2012-06-25	Public	18	Male	Diagnosis	New case	Neg	Neg	NA	NA	MTB neg	NA	NA	NA	NA	NA	NA	NA	NA	NA	NA
2012-06-28	Public	75	Male	Diagnosis	New case	Neg	NA	MTB neg	NA	NA	NA	NA	NA	NA	NA	NA	NA	NA	NA	NA
2012-06-28	Public	20	Male	Diagnosis	New case	Neg	NA	MTB neg	NA	NA	NA	NA	NA	NA	NA	NA	NA	NA	NA	NA
2012-06-29	NGO	58	Male	Diagnosis	New case	Pos	Pos	NA	NA	MTB pos	Not detected	NA	NA	NA	NA	NA	NA	NA	Yes	Parent TU
2012-06-28	Public	60	Male	Diagnosis	New case	Pos	Pos	NA	NA	MTB pos	Not detected	NA	NA	NA	NA	NA	2012-07-09	DOTS Cat. I	No	Other TU
2012-06-29	Public	35	Male	Diagnosis	Previous TB	Neg	Neg	NA	NA	MTB neg	NA	NA	NA	NA	NA	NA	NA	NA	NA	NA
2012-06-29	Public	8	Male	Diagnosis	New case	Neg	Neg	NA	NA	MTB neg	NA	NA	NA	NA	NA	NA	NA	NA	NA	NA
2012-06-27	Public	43	Female	Diagnosis	New case	Neg	Neg	NA	NA	MTB neg	NA	NA	NA	NA	NA	NA	NA	NA	NA	NA
2012-06-30	Public	25	Male	Diagnosis	New case	Neg	Neg	NA	NA	MTB neg	NA	NA	NA	NA	NA	NA	NA	NA	NA	NA
2012-06-26	Public	45	Female	Diagnosis	Previous TB	Neg	Neg	NA	NA	MTB neg	NA	NA	NA	NA	NA	NA	NA	NA	NA	NA
2012-06-29	Public	64	Male	Diagnosis	New case	Neg	Neg	NA	NA	MTB neg	NA	NA	NA	NA	NA	NA	NA	NA	NA	NA
2012-06-29	Public	58	Male	Diagnosis	New case	Neg	Neg	NA	NA	MTB neg	NA	NA	NA	NA	NA	NA	NA	NA	NA	NA
2012-06-30	Public	42	Male	Diagnosis	New case	Neg	Neg	NA	NA	MTB neg	NA	NA	NA	NA	NA	NA	NA	NA	NA	NA
2012-07-02	NGO	45	Male	Diagnosis	New case	Neg	Neg	NA	NA	MTB neg	NA	NA	NA	NA	NA	NA	NA	NA	NA	NA
2012-07-02	Public	70	Male	Diagnosis	New case	Neg	Neg	NA	NA	MTB neg	NA	NA	NA	NA	NA	NA	NA	NA	NA	NA
2012-06-30	Public	60	Male	Diagnosis	New case	Neg	Neg	NA	NA	MTB neg	NA	NA	NA	NA	NA	NA	NA	NA	NA	NA
2012-06-30	Public	36	Male	Diagnosis	New case	Neg	Neg	NA	NA	MTB neg	NA	NA	NA	NA	NA	NA	NA	NA	NA	NA
2012-06-30	Public	60	Male	Diagnosis	New case	Neg	Neg	NA	NA	MTB neg	NA	NA	NA	NA	NA	NA	NA	NA	NA	NA
2012-07-02	NGO	65	Female	Diagnosis	New case	Neg	Neg	NA	NA	MTB neg	NA	NA	NA	NA	NA	NA	NA	NA	NA	NA
2012-07-02	NGO	13	Male	Diagnosis	New case	Neg	Neg	NA	NA	MTB neg	NA	NA	NA	NA	NA	NA	NA	NA	NA	NA
2012-07-02	NGO	55	Male	Diagnosis	New case	Neg	Neg	NA	NA	MTB neg	NA	NA	NA	NA	NA	NA	NA	NA	NA	NA
2012-07-02	Private	65	Male	Diagnosis	New case	Neg	Neg	NA	NA	MTB neg	NA	NA	NA	NA	NA	NA	NA	NA	NA	NA
2012-06-29	Public	60	Male	Diagnosis	New case	Pos	Pos	NA	NA	MTB pos	Not detected	NA	NA	NA	NA	NA	2012-06-11	DOTS Cat. I	No	Parent TU
2012-06-30	Public	30	Male	Diagnosis	New case	Neg	Neg	NA	NA	MTB neg	NA	NA	NA	NA	NA	NA	NA	NA	NA	NA
2012-07-02	Public	45	Female	MDR risk group	Previous TB	Pos	Pos	NA	NA	MTB pos	Not detected	NA	NA	NA	NA	NA	2012-04-27	DOTS Cat. I	No	Parent TU
2012-07-02	Public	50	Male	Diagnosis	New case	Neg	Neg	NA	NA	MTB neg	NA	NA	NA	NA	NA	NA	NA	NA	NA	NA
2012-07-03	NGO	44	Male	Diagnosis	Previous TB	Neg	Neg	NA	NA	MTB neg	NA	NA	NA	NA	NA	NA	NA	NA	NA	NA
2012-06-30	Public	60	Male	Diagnosis	New case	Pos	Pos	NA	NA	MTB pos	Not detected	NA	NA	NA	NA	NA	2012-07-09	DOTS Cat. I	No	Parent TU
2012-07-03	Public	45	Male	Diagnosis	New case	Neg	Neg	NA	NA	MTB neg	NA	NA	NA	NA	NA	NA	NA	NA	NA	NA
2012-07-03	Public	50	Male	Diagnosis	New case	Neg	Neg	NA	NA	MTB neg	NA	NA	NA	NA	NA	NA	NA	NA	NA	NA
2012-07-02	Public	25	Male	Diagnosis	New case	Neg	Neg	NA	NA	MTB neg	NA	NA	NA	NA	NA	NA	NA	NA	NA	NA
2012-07-02	Public	75	Male	Diagnosis	New case	Neg	Neg	NA	NA	MTB neg	NA	NA	NA	NA	NA	NA	NA	NA	NA	NA
2012-07-03	Public	50	Male	Diagnosis	New case	Neg	Neg	NA	NA	MTB neg	NA	NA	NA	NA	NA	NA	NA	NA	NA	NA
2012-07-03	Public	20	Male	Diagnosis	New case	Neg	NA	MTB neg	NA	NA	NA	NA	NA	NA	NA	NA	NA	NA	NA	NA
2012-07-05	NGO	36	Male	Diagnosis	New case	Neg	Neg	NA	NA	MTB neg	NA	NA	NA	NA	NA	NA	NA	NA	NA	NA
2012-07-05	NGO	40	Female	Repeated	New case	Neg	Neg	NA	NA	MTB neg	NA	NA	NA	NA	NA	NA	NA	NA	NA	NA
2012-07-03	Public	50	Male	Diagnosis	New case	Neg	Neg	NA	NA	MTB neg	NA	NA	NA	NA	NA	NA	NA	NA	NA	NA
2012-07-03	Public	50	Male	Diagnosis	New case	Neg	Neg	NA	NA	MTB neg	NA	NA	NA	NA	NA	NA	NA	NA	NA	NA
2012-07-04	Public	65	Male	Diagnosis	New case	Neg	Neg	NA	NA	MTB neg	NA	NA	NA	NA	NA	NA	NA	NA	NA	NA
2012-07-04	Public	70	Male	Diagnosis	New case	Neg	Neg	NA	NA	MTB neg	NA	NA	NA	NA	NA	NA	NA	NA	NA	NA
2012-07-04	Public	50	Female	Diagnosis	New case	Neg	Neg	NA	NA	MTB neg	NA	NA	NA	NA	NA	NA	NA	NA	NA	NA
2012-07-04	Private	37	Male	Diagnosis	New case	Neg	Neg	MTB neg	NA	NA	NA	NA	NA	NA	NA	NA	NA	NA	NA	NA
2012-07-04	Public	65	Female	Diagnosis	New case	Neg	Neg	NA	NA	MTB neg	NA	NA	NA	NA	NA	NA	NA	NA	NA	NA
2012-06-29	Public	70	Female	Diagnosis	New case	Neg	Neg	NA	NA	MTB neg	NA	NA	NA	NA	NA	NA	NA	NA	NA	NA
2012-07-04	Public	60	Male	Diagnosis	New case	Neg	Neg	NA	NA	MTB neg	NA	NA	NA	NA	NA	NA	NA	NA	NA	NA
2012-07-05	NGO	25	Female	Diagnosis	New case	Pos	Pos	NA	NA	MTB pos	Not detected	NA	NA	NA	NA	NA	2012-07-06	DOTS Cat. I	No	Parent TU
2012-07-05	Private	30	Female	Diagnosis	New case	Pos	Pos	NA	NA	MTB pos	Not detected	NA	NA	NA	NA	NA	2012-07-07	DOTS Cat. I	No	Parent TU
2012-07-06	NGO	40	Male	Diagnosis	New case	Neg	Neg	NA	NA	MTB neg	NA	NA	NA	NA	NA	NA	NA	NA	NA	NA
2012-07-06	Public	35	Male	Diagnosis	New case	Neg	Neg	NA	NA	MTB neg	NA	NA	NA	NA	NA	NA	NA	NA	NA	NA
2012-07-05	Public	70	Male	Diagnosis	New case	Neg	Neg	NA	NA	MTB neg	NA	NA	NA	NA	NA	NA	NA	NA	NA	NA
2012-07-05	Public	32	Female	Diagnosis	New case	Neg	Neg	NA	NA	MTB neg	NA	NA	NA	NA	NA	NA	NA	NA	NA	NA
2012-07-05	Public	62	Female	Diagnosis	New case	Neg	Neg	NA	NA	MTB neg	NA	NA	NA	NA	NA	NA	NA	NA	NA	NA
2012-07-05	Public	40	Male	Diagnosis	New case	Neg	Neg	NA	NA	MTB neg	NA	NA	NA	NA	NA	NA	NA	NA	NA	NA
2012-07-02	Public	45	Female	Diagnosis	New case	Neg	Neg	NA	NA	MTB neg	NA	NA	NA	NA	NA	NA	NA	NA	NA	NA
2012-07-05	Public	13	Female	Diagnosis	New case	Neg	Neg	NA	NA	MTB neg	NA	NA	NA	NA	NA	NA	NA	NA	NA	NA
2012-07-06	Public	30	Female	Diagnosis	New case	Pos	Pos	NA	NA	MTB pos	Not detected	NA	NA	NA	NA	NA	2012-07-09	DOTS Cat. I	No	Parent TU
2012-07-05	Public	58	Male	Diagnosis	New case	Neg	Neg	NA	NA	MTB neg	NA	NA	NA	NA	NA	NA	NA	NA	NA	NA
2012-07-05	Public	75	Male	Diagnosis	New case	Neg	Neg	NA	NA	MTB neg	NA	NA	NA	NA	NA	NA	NA	NA	NA	NA
2012-07-05	Public	65	Male	Diagnosis	New case	Neg	Neg	NA	NA	MTB neg	NA	NA	NA	NA	NA	NA	NA	NA	NA	NA
2012-07-05	Public	60	Male	Diagnosis	New case	Neg	Pos	NA	NA	MTB pos	Not detected	NA	NA	NA	NA	NA	2012-07-13	DOTS Cat. I	No	Parent TU
2012-07-06	Public	72	Male	Diagnosis	New case	Neg	Neg	NA	NA	MTB neg	NA	NA	NA	NA	NA	NA	NA	NA	NA	NA
2012-07-06	Public	72	Male	Diagnosis	New case	Neg	Neg	NA	NA	MTB neg	NA	NA	NA	NA	NA	NA	NA	NA	NA	NA
2012-07-06	Public	70	Male	Diagnosis	New case	Neg	Neg	NA	NA	MTB neg	NA	NA	NA	NA	NA	NA	NA	NA	NA	NA
2012-07-07	NGO	8	Male	Diagnosis	New case	Neg	Neg	NA	NA	MTB neg	NA	NA	NA	NA	NA	NA	NA	NA	NA	NA
2012-07-07	Public	50	Male	Diagnosis	New case	Neg	NA	MTB neg	NA	NA	NA	NA	NA	NA	NA	NA	NA	NA	NA	NA
2012-07-09	Public	50	Female	Diagnosis	New case	Neg	Neg	NA	NA	MTB neg	NA	NA	NA	NA	NA	NA	NA	NA	NA	NA
2012-07-09	Public	50	Female	Diagnosis	New case	Pos	Pos	NA	NA	MTB pos	Not detected	NA	NA	NA	NA	NA	2012-07-11	DOTS Cat. I	No	Parent TU
2012-07-09	NGO	40	Female	Diagnosis	New case	Neg	Neg	NA	NA	MTB neg	NA	NA	NA	NA	NA	NA	NA	NA	NA	NA
2012-07-09	Public	47	Male	Diagnosis	New case	Neg	Neg	NA	NA	MTB neg	NA	NA	NA	NA	NA	NA	NA	NA	NA	NA
2012-07-09	Public	4	Female	Diagnosis	New case	Neg	Neg	NA	NA	MTB neg	NA	NA	NA	NA	NA	NA	NA	NA	NA	NA
2012-07-03	Public	40	Female	Diagnosis	New case	Neg	Neg	NA	NA	MTB neg	NA	NA	NA	NA	NA	NA	NA	NA	NA	NA
2012-07-04	Public	36	Male	Diagnosis	New case	Neg	NA	MTB neg	NA	MTB neg	NA	NA	NA	NA	NA	NA	NA	NA	NA	NA
2012-07-04	Public	50	Male	Diagnosis	New case	Neg	Neg	NA	NA	MTB neg	NA	NA	NA	NA	NA	NA	NA	NA	NA	NA
2012-07-04	Public	58	Male	Diagnosis	New case	Neg	NA	MTB neg	NA	MTB neg	NA	NA	NA	NA	NA	NA	NA	NA	NA	NA
2012-07-05	Public	45	Female	Diagnosis	New case	Neg	Neg	NA	NA	MTB neg	NA	NA	NA	NA	NA	NA	NA	NA	NA	NA
2012-07-09	Public	60	Male	Diagnosis	New case	Neg	Neg	NA	NA	MTB neg	NA	NA	NA	NA	NA	NA	NA	NA	NA	NA
2012-07-06	Public	65	Female	Diagnosis	New case	Neg	Neg	NA	NA	MTB neg	NA	NA	NA	NA	NA	NA	NA	NA	NA	NA
2012-07-06	Public	65	Male	Diagnosis	New case	Neg	Neg	NA	NA	MTB neg	NA	NA	NA	NA	NA	NA	NA	NA	NA	NA
2012-07-07	Public	80	Male	Diagnosis	New case	Neg	Neg	NA	NA	MTB neg	NA	NA	NA	NA	NA	NA	NA	NA	NA	NA
2012-07-07	Public	13	Male	Diagnosis	New case	Neg	Neg	NA	NA	MTB neg	NA	NA	NA	NA	NA	NA	NA	NA	NA	NA
2012-07-07	Public	27	Male	Diagnosis	New case	Pos	Pos	NA	NA	MTB pos	Not detected	NA	NA	NA	NA	NA	NA	NA	No	Other TU
2012-07-09	Public	68	Male	Diagnosis	New case	Neg	Neg	NA	NA	MTB neg	NA	NA	NA	NA	NA	NA	NA	NA	NA	NA
2012-07-10	Public	68	Male	Diagnosis	New case	Neg	Neg	NA	NA	MTB neg	NA	NA	NA	NA	NA	NA	NA	NA	NA	NA
2012-06-21	Public	45	Male	Diagnosis	New case	Neg	Neg	NA	NA	MTB neg	NA	NA	NA	NA	NA	NA	NA	NA	NA	NA
2012-07-09	Public	69	Male	Diagnosis	New case	Neg	NA	MTB neg	NA	NA	NA	NA	NA	NA	NA	NA	NA	NA	NA	NA
2012-07-09	Public	52	Female	Diagnosis	New case	Neg	Neg	NA	NA	MTB neg	NA	NA	NA	NA	NA	NA	NA	NA	NA	NA
2012-07-09	Public	45	Male	Diagnosis	New case	Neg	Neg	NA	NA	MTB neg	NA	NA	NA	NA	NA	NA	NA	NA	NA	NA
2012-07-09	Public	65	Male	Diagnosis	New case	Neg	Neg	NA	NA	MTB neg	NA	NA	NA	NA	NA	NA	NA	NA	NA	NA
2012-07-09	Public	22	Female	Diagnosis	New case	Neg	Neg	NA	NA	MTB neg	NA	NA	NA	NA	NA	NA	NA	NA	NA	NA
2012-07-10	Public	42	Female	Diagnosis	New case	Pos	Pos	NA	NA	MTB pos	Not detected	NA	NA	NA	NA	NA	2012-07-11	DOTS Cat. I	No	Parent TU
2012-07-10	Public	50	Female	Diagnosis	New case	Neg	Neg	NA	NA	MTB pos	Not detected	NA	NA	NA	NA	NA	2012-07-25	DOTS Cat. I	No	Parent TU
2012-07-09	Public	50	Male	Diagnosis	Previous TB	Neg	Neg	NA	NA	MTB neg	NA	NA	NA	NA	NA	NA	NA	NA	NA	NA
2012-07-09	Public	28	Male	Diagnosis	New case	Neg	Neg	NA	NA	MTB neg	NA	NA	NA	NA	NA	NA	NA	NA	NA	NA
2012-07-11	NGO	55	Female	Diagnosis	New case	Pos	Pos	NA	NA	MTB pos	Not detected	NA	NA	NA	NA	NA	2012-07-16	DOTS Cat. I	No	Parent TU
2012-07-10	Public	30	Female	Diagnosis	New case	Neg	Neg	NA	NA	MTB neg	NA	NA	NA	NA	NA	NA	NA	NA	NA	NA
2012-07-12	Public	28	Female	Diagnosis	New case	Neg	Neg	NA	NA	MTB neg	NA	NA	NA	NA	NA	NA	NA	NA	NA	NA
2012-07-09	Public	25	Female	Diagnosis	New case	Neg	Neg	NA	NA	MTB neg	NA	NA	NA	NA	NA	NA	NA	NA	NA	NA
2012-07-10	Public	51	Male	Diagnosis	New case	Neg	Neg	NA	NA	MTB neg	NA	NA	NA	NA	NA	NA	NA	NA	NA	NA
2012-07-11	Public	58	Female	Diagnosis	New case	Neg	Neg	NA	NA	MTB neg	NA	NA	NA	NA	NA	NA	NA	NA	NA	NA
2012-07-11	Public	60	Female	Diagnosis	New case	Neg	Neg	NA	NA	MTB neg	NA	NA	NA	NA	NA	NA	NA	NA	NA	NA
2012-07-09	Public	50	Female	Diagnosis	New case	Neg	Neg	NA	NA	MTB neg	NA	NA	NA	NA	NA	NA	NA	NA	NA	NA
2012-07-11	Public	65	Female	Diagnosis	New case	Neg	Neg	MTB neg	NA	NA	NA	NA	NA	NA	NA	NA	NA	NA	NA	NA
2012-07-11	Public	50	Female	Diagnosis	New case	Neg	Neg	NA	NA	MTB neg	NA	NA	NA	NA	NA	NA	NA	NA	NA	NA
2012-07-10	Public	56	Female	Diagnosis	New case	Neg	Neg	NA	NA	MTB neg	NA	NA	NA	NA	NA	NA	NA	NA	NA	NA
2012-07-11	Public	55	Male	Diagnosis	New case	Neg	Neg	NA	NA	MTB neg	NA	NA	NA	NA	NA	NA	NA	NA	NA	NA
2012-07-11	Public	48	Male	Diagnosis	New case	Neg	Neg	NA	NA	MTB neg	NA	NA	NA	NA	NA	NA	NA	NA	NA	NA
2012-07-10	Public	60	Female	Diagnosis	New case	Neg	NA	MTB neg	NA	NA	NA	NA	NA	NA	NA	NA	NA	NA	NA	NA
2012-07-11	Public	40	Female	Diagnosis	New case	Neg	Neg	NA	NA	MTB neg	NA	NA	NA	NA	NA	NA	NA	NA	NA	NA
2012-07-09	Public	45	Female	Diagnosis	New case	Neg	Neg	NA	NA	MTB neg	NA	NA	NA	NA	NA	NA	NA	NA	NA	NA
2012-07-07	Public	68	Male	Diagnosis	New case	Pos	Pos	MTB neg	NA	NA	NA	Not collected	NA	NA	NA	NA	NA	NA	No	Other TU
2012-07-09	Public	52	Male	MDR risk group	Previous TB	Neg	Pos	NA	NA	MTB pos	Not detected	NA	NA	NA	NA	NA	NA	NA	Yes	Parent TU
2012-07-12	NGO	65	Male	Diagnosis	New case	Pos	Pos	NA	NA	MTB pos	Not detected	NA	NA	NA	NA	NA	2012-07-16	DOTS Cat. I	No	Parent TU
2012-07-12	NGO	70	Male	Diagnosis	New case	Pos	Pos	NA	NA	MTB pos	Not detected	NA	NA	NA	NA	NA	NA	NA	No	Other TU
2012-07-11	Public	70	Male	Diagnosis	New case	Neg	Neg	NA	NA	MTB neg	NA	NA	NA	NA	NA	NA	NA	NA	NA	NA
2012-07-11	Public	65	Male	Diagnosis	New case	Neg	Neg	NA	NA	MTB neg	NA	NA	NA	NA	NA	NA	NA	NA	NA	NA
2012-07-12	NGO	60	Male	Diagnosis	New case	Neg	Neg	NA	NA	MTB neg	NA	NA	NA	NA	NA	NA	NA	NA	NA	NA
2012-07-10	Public	33	Male	Diagnosis	New case	Neg	Neg	NA	NA	MTB neg	NA	NA	NA	NA	NA	NA	NA	NA	NA	NA
2012-07-12	Public	35	Male	Repeated	New case	Neg	Neg	NA	NA	MTB neg	NA	NA	NA	NA	NA	NA	NA	NA	NA	NA
2012-07-12	Public	58	Female	Diagnosis	New case	Neg	Neg	NA	NA	MTB pos	Not detected	NA	NA	NA	NA	NA	NA	NA	Yes	Parent TU
2012-07-12	Public	42	Male	Diagnosis	New case	Neg	Neg	MTB neg	NA	NA	NA	NA	NA	NA	NA	NA	NA	NA	NA	NA
2012-07-12	NGO	50	Male	Diagnosis	New case	Neg	Neg	NA	NA	MTB neg	NA	NA	NA	NA	NA	NA	NA	NA	NA	NA
2012-07-13	NGO	55	Male	Diagnosis	New case	Neg	Neg	NA	NA	MTB neg	NA	NA	NA	NA	NA	NA	NA	NA	NA	NA
2012-07-13	NGO	55	Male	Diagnosis	New case	Neg	Neg	NA	NA	MTB neg	NA	NA	NA	NA	NA	NA	NA	NA	NA	NA
2012-07-13	Public	58	Male	Diagnosis	New case	Neg	Neg	NA	NA	MTB neg	NA	NA	NA	NA	NA	NA	NA	NA	NA	NA
2012-07-13	NGO	20	Female	Diagnosis	Previous TB	Pos	Neg	NA	NA	MTB pos	Not detected	NA	NA	NA	NA	NA	NA	NA	Yes	Parent TU
2012-07-12	Public	30	Female	Repeated	Previous TB	Neg	Neg	NA	NA	MTB neg	NA	NA	NA	NA	NA	NA	NA	NA	NA	NA
2012-07-10	Public	60	Male	Diagnosis	New case	Neg	Neg	NA	NA	MTB neg	NA	NA	NA	NA	NA	NA	NA	NA	NA	NA
2012-07-10	Public	75	Male	Diagnosis	New case	Neg	Neg	NA	NA	MTB neg	NA	NA	NA	NA	NA	NA	NA	NA	NA	NA
2012-07-13	Public	28	Male	Diagnosis	New case	Neg	Neg	NA	NA	MTB neg	NA	NA	NA	NA	NA	NA	NA	NA	NA	NA
2012-07-17	NGO	38	Male	Diagnosis	New case	Pos	Pos	NA	NA	MTB pos	Not detected	NA	NA	NA	NA	NA	2012-07-20	DOTS Cat. I	No	Parent TU
2012-07-13	Public	30	Female	Diagnosis	New case	Neg	Neg	NA	NA	Indeterminate (invalid/error/no result)	NA	NA	NA	NA	NA	NA	NA	NA	NA	NA
2012-07-14	Public	58	Male	Diagnosis	New case	Neg	Neg	NA	NA	MTB neg	NA	NA	NA	NA	NA	NA	NA	NA	NA	NA
2012-07-16	Public	25	Female	Diagnosis	New case	Neg	Neg	NA	NA	MTB neg	NA	NA	NA	NA	NA	NA	NA	NA	NA	NA
2012-07-13	Public	65	Female	Diagnosis	New case	Neg	Neg	NA	NA	MTB neg	NA	NA	NA	NA	NA	NA	NA	NA	NA	NA
2012-07-17	Public	52	Male	Diagnosis	New case	Neg	Neg	NA	NA	MTB neg	NA	NA	NA	NA	NA	NA	NA	NA	NA	NA
2012-07-17	NGO	22	Female	Diagnosis	New case	Pos	Pos	NA	NA	MTB pos	Not detected	NA	NA	NA	NA	NA	NA	NA	Yes	Parent TU
2012-07-17	Public	58	Female	Diagnosis	New case	Neg	Neg	NA	NA	MTB neg	NA	NA	NA	NA	NA	NA	2012-07-25	DOTS Cat. I	No	Parent TU
2012-07-12	Public	70	Female	Diagnosis	New case	Neg	Neg	NA	NA	MTB neg	NA	NA	NA	NA	NA	NA	NA	NA	NA	NA
2012-07-18	Public	70	Male	Diagnosis	New case	Neg	NA	MTB neg	NA	NA	NA	NA	NA	NA	NA	NA	NA	NA	NA	NA
2012-07-18	Public	70	Male	Repeated	New case	Neg	Neg	NA	NA	MTB neg	NA	NA	NA	NA	NA	NA	NA	NA	NA	NA
2012-07-18	Public	65	Female	Diagnosis	New case	Neg	Neg	NA	NA	MTB neg	NA	NA	NA	NA	NA	NA	NA	NA	NA	NA
2012-07-18	Public	38	Male	Diagnosis	New case	Neg	Neg	NA	NA	MTB neg	NA	NA	NA	NA	NA	NA	NA	NA	NA	NA
2012-07-18	Public	35	Female	Diagnosis	New case	Neg	Neg	MTB pos	Not detected	NA	NA	NA	NA	NA	NA	NA	2012-08-13	DOTS Cat. I	No	Parent TU
2012-07-18	Public	48	Male	Diagnosis	New case	Neg	Neg	MTB neg	NA	NA	NA	NA	NA	NA	NA	NA	NA	NA	NA	NA
2012-07-20	Public	60	Male	Diagnosis	New case	Neg	Neg	NA	NA	MTB neg	NA	NA	NA	NA	NA	NA	NA	NA	NA	NA
2012-07-19	NGO	65	Male	Diagnosis	New case	Pos	Pos	NA	NA	MTB neg	NA	Not collected	NA	NA	NA	NA	NA	NA	No	Other TU
2012-07-19	NGO	45	Male	Diagnosis	New case	Neg	Neg	NA	NA	MTB neg	NA	NA	NA	NA	NA	NA	NA	NA	NA	NA
2012-07-19	NGO	75	Female	Diagnosis	New case	Neg	Neg	NA	NA	MTB neg	NA	NA	NA	NA	NA	NA	NA	NA	NA	NA
2012-07-18	Public	38	Female	Diagnosis	New case	Neg	Neg	NA	NA	Indeterminate (invalid/error/no result)	NA	NA	NA	NA	NA	NA	NA	NA	NA	NA
2012-07-18	Public	50	Female	Diagnosis	New case	Neg	NA	MTB neg	NA	NA	NA	NA	NA	NA	NA	NA	NA	NA	NA	NA
2012-07-19	Public	40	Female	Diagnosis	New case	Neg	Neg	NA	NA	MTB pos	Detected	Not collected	NA	NA	NA	NA	NA	Non-RNTCP regimen	No	Parent TU
2012-07-18	Public	60	Male	Diagnosis	New case	Neg	Neg	NA	NA	MTB neg	NA	NA	NA	NA	NA	NA	NA	NA	NA	NA
2012-07-18	Public	70	Male	Diagnosis	New case	Neg	Neg	NA	NA	MTB neg	NA	NA	NA	NA	NA	NA	NA	NA	NA	NA
2012-07-18	Public	70	Male	Diagnosis	New case	Neg	Neg	NA	NA	MTB neg	NA	NA	NA	NA	NA	NA	NA	NA	NA	NA
2012-07-17	Public	50	Male	Diagnosis	New case	Neg	Neg	NA	NA	MTB neg	NA	NA	NA	NA	NA	NA	NA	NA	NA	NA
2012-07-17	Public	40	Female	Diagnosis	New case	Neg	Neg	NA	NA	MTB neg	NA	NA	NA	NA	NA	NA	NA	NA	NA	NA
2012-07-18	Public	65	Male	Diagnosis	New case	Neg	Neg	NA	NA	MTB neg	NA	NA	NA	NA	NA	NA	NA	NA	NA	NA
2012-07-19	Public	45	Male	Diagnosis	New case	Neg	Neg	NA	NA	MTB neg	NA	NA	NA	NA	NA	NA	NA	NA	NA	NA
2012-07-18	Public	52	Female	Diagnosis	New case	Neg	Neg	MTB neg	NA	NA	NA	NA	NA	NA	NA	NA	NA	NA	NA	NA
2012-07-17	Public	70	Male	Diagnosis	New case	Neg	Neg	Indeterminate (invalid/error/no result)	NA	NA	NA	NA	NA	NA	NA	NA	NA	NA	NA	NA
2012-07-20	Public	22	Female	Diagnosis	New case	Neg	Neg	NA	NA	MTB neg	NA	NA	NA	NA	NA	NA	NA	NA	NA	NA
2012-07-19	Public	60	Female	Diagnosis	New case	Neg	Neg	MTB neg	NA	NA	NA	NA	NA	NA	NA	NA	NA	NA	NA	NA
2012-07-20	NGO	60	Female	Diagnosis	New case	Neg	Neg	NA	NA	MTB neg	NA	NA	NA	NA	NA	NA	NA	NA	NA	NA
2012-07-17	Public	80	Female	Diagnosis	New case	Neg	Neg	NA	NA	MTB neg	NA	NA	NA	NA	NA	NA	NA	NA	NA	NA
2012-07-18	Public	60	Male	Diagnosis	New case	Neg	Neg	NA	NA	MTB neg	NA	NA	NA	NA	NA	NA	NA	NA	NA	NA
2012-07-19	Public	60	Male	Diagnosis	New case	Neg	Neg	NA	NA	Indeterminate (invalid/error/no result)	NA	NA	NA	NA	NA	NA	NA	NA	NA	NA
2012-07-20	Public	60	Male	Diagnosis	New case	Neg	Neg	NA	NA	MTB neg	NA	NA	NA	NA	NA	NA	NA	NA	NA	NA
2012-07-20	Public	45	Male	Diagnosis	New case	Neg	Neg	NA	NA	MTB neg	NA	NA	NA	NA	NA	NA	NA	NA	NA	NA
2012-07-21	Public	60	Male	Diagnosis	New case	Neg	Neg	MTB neg	NA	NA	NA	NA	NA	NA	NA	NA	NA	NA	NA	NA
2012-07-21	Public	65	Male	Diagnosis	New case	Neg	Neg	NA	NA	MTB neg	NA	NA	NA	NA	NA	NA	NA	NA	NA	NA
2012-07-21	Public	55	Male	Diagnosis	New case	Neg	Neg	NA	NA	MTB neg	NA	NA	NA	NA	NA	NA	NA	NA	NA	NA
2012-07-21	Public	30	Female	Diagnosis	New case	Neg	Neg	NA	NA	MTB neg	NA	NA	NA	NA	NA	NA	NA	NA	NA	NA
2012-07-21	Public	65	Male	Diagnosis	New case	Neg	Neg	NA	NA	MTB neg	NA	NA	NA	NA	NA	NA	NA	NA	NA	NA
2012-07-21	Public	35	Male	Diagnosis	New case	Neg	Neg	NA	NA	MTB neg	NA	NA	NA	NA	NA	NA	NA	NA	NA	NA
2012-07-20	Public	60	Female	Diagnosis	Previous TB	Neg	Neg	NA	NA	MTB neg	NA	NA	NA	NA	NA	NA	NA	NA	NA	NA
2012-07-21	Public	45	Female	Diagnosis	New case	Neg	NA	MTB neg	NA	NA	NA	NA	NA	NA	NA	NA	NA	NA	NA	NA
2012-07-20	Public	90	Female	Diagnosis	New case	Neg	NA	MTB neg	NA	NA	NA	NA	NA	NA	NA	NA	NA	NA	NA	NA
2012-07-23	Public	33	Male	Diagnosis	New case	Pos	Pos	NA	NA	MTB pos	Not detected	NA	NA	NA	NA	NA	NA	NA	No	Other TU
2012-07-23	Private	42	Male	Diagnosis	New case	Neg	Neg	NA	NA	MTB pos	Not detected	NA	NA	NA	NA	NA	NA	NA	No	Other TU
2012-07-24	Private	50	Male	Diagnosis	Previous TB	Pos	Pos	NA	NA	MTB pos	Not detected	NA	NA	NA	NA	NA	2012-07-25	DOTS Cat. II	No	Parent TU
2012-07-23	NGO	55	Male	Diagnosis	Previous TB	Pos	Pos	NA	NA	MTB pos	Not detected	NA	NA	NA	NA	NA	2012-07-30	DOTS Cat. II	No	Parent TU
2012-07-23	Public	52	Male	Diagnosis	New case	Neg	Neg	NA	NA	MTB neg	NA	NA	NA	NA	NA	NA	NA	NA	NA	NA
2012-07-23	Public	60	Male	Diagnosis	New case	Neg	Neg	NA	NA	MTB neg	NA	NA	NA	NA	NA	NA	NA	NA	NA	NA
2012-07-23	Public	30	Male	Diagnosis	New case	Neg	Neg	NA	NA	MTB neg	NA	NA	NA	NA	NA	NA	NA	NA	NA	NA
2012-07-23	Public	20	Female	Diagnosis	New case	Neg	Neg	NA	NA	MTB neg	NA	NA	NA	NA	NA	NA	NA	NA	NA	NA
2012-07-23	Public	30	Female	Diagnosis	New case	Neg	Neg	MTB neg	NA	NA	NA	NA	NA	NA	NA	NA	NA	NA	NA	NA
2012-07-23	Public	28	Female	Diagnosis	New case	Neg	NA	MTB neg	NA	NA	NA	NA	NA	NA	NA	NA	NA	NA	NA	NA
2012-07-23	Public	45	Female	Diagnosis	New case	Neg	Neg	NA	NA	MTB neg	NA	NA	NA	NA	NA	NA	NA	NA	NA	NA
2012-07-24	Public	14	Male	Diagnosis	New case	Neg	Neg	MTB pos	Not detected	NA	NA	NA	NA	NA	NA	NA	2012-07-30	DOTS Cat. I	No	Parent TU
2012-07-24	Public	22	Female	Diagnosis	New case	Neg	Neg	NA	NA	MTB neg	NA	NA	NA	NA	NA	NA	NA	NA	NA	NA
2012-07-24	Public	15	Male	Diagnosis	New case	Neg	Neg	NA	NA	MTB neg	NA	NA	NA	NA	NA	NA	NA	NA	NA	NA
2012-07-19	Public	55	Male	Diagnosis	New case	Neg	NA	MTB neg	NA	NA	NA	NA	NA	NA	NA	NA	NA	NA	NA	NA
2012-07-19	Public	55	Female	Diagnosis	New case	Neg	Neg	MTB neg	NA	NA	NA	NA	NA	NA	NA	NA	NA	NA	NA	NA
2012-07-23	Public	60	Male	Diagnosis	New case	Neg	Neg	MTB neg	NA	NA	NA	NA	NA	NA	NA	NA	NA	NA	NA	NA
2012-07-23	Public	73	Male	Diagnosis	New case	Neg	Neg	NA	NA	MTB neg	NA	NA	NA	NA	NA	NA	NA	NA	NA	NA
2012-07-24	Public	68	Male	Diagnosis	New case	Neg	Neg	NA	NA	MTB neg	NA	NA	NA	NA	NA	NA	NA	NA	NA	NA
2012-07-24	Public	65	Male	Diagnosis	New case	Neg	Neg	NA	NA	MTB neg	NA	NA	NA	NA	NA	NA	NA	NA	NA	NA
2012-07-24	Public	62	Female	Diagnosis	New case	Neg	Neg	NA	NA	MTB neg	NA	NA	NA	NA	NA	NA	NA	NA	NA	NA
2012-07-25	NGO	55	Female	Diagnosis	New case	Neg	Neg	NA	NA	MTB neg	NA	NA	NA	NA	NA	NA	NA	NA	NA	NA
2012-07-26	Public	20	Female	Diagnosis	Previous TB	Pos	Pos	NA	NA	MTB pos	Not detected	NA	NA	NA	NA	NA	2012-07-27	DOTS Cat. II	No	Parent TU
2012-07-25	NGO	33	Male	Diagnosis	Previous TB	Neg	Pos	NA	NA	MTB pos	Not detected	NA	NA	NA	NA	NA	2012-07-30	DOTS Cat. II	No	Parent TU
2012-07-23	Public	35	Female	Repeated	New case	Neg	Neg	NA	NA	MTB neg	NA	NA	NA	NA	NA	NA	NA	NA	NA	NA
2012-07-25	Public	48	Male	Diagnosis	New case	Neg	NA	MTB neg	NA	NA	NA	NA	NA	NA	NA	NA	NA	NA	NA	NA
2012-07-24	Public	60	Male	Diagnosis	New case	Neg	Neg	NA	NA	MTB neg	NA	NA	NA	NA	NA	NA	NA	NA	NA	NA
2012-07-24	Public	45	Female	Diagnosis	New case	Neg	Neg	NA	NA	MTB neg	NA	NA	NA	NA	NA	NA	NA	NA	NA	NA
2012-07-24	Public	60	Male	Diagnosis	New case	Neg	NA	MTB neg	NA	NA	NA	NA	NA	NA	NA	NA	NA	NA	NA	NA
2012-07-25	Public	60	Male	Diagnosis	New case	Neg	NA	MTB neg	NA	NA	NA	NA	NA	NA	NA	NA	NA	NA	NA	NA
2012-07-25	Public	75	Male	Diagnosis	New case	Pos	NA	MTB pos	Not detected	NA	NA	NA	NA	NA	NA	NA	2012-07-30	DOTS Cat. I	No	Parent TU
2012-07-25	Public	70	Male	Diagnosis	Previous TB	Neg	Neg	NA	NA	MTB neg	NA	NA	NA	NA	NA	NA	NA	NA	NA	NA
2012-07-25	Public	49	Male	Diagnosis	New case	Pos	Pos	MTB pos	Not detected	NA	NA	NA	NA	NA	NA	NA	2012-08-01	DOTS Cat. I	No	Parent TU
2012-07-21	Public	75	Male	Repeated	New case	Neg	Neg	NA	NA	MTB neg	NA	NA	NA	NA	NA	NA	NA	NA	NA	NA
2012-07-25	Public	60	Female	Diagnosis	New case	Neg	Neg	NA	NA	MTB neg	NA	NA	NA	NA	NA	NA	NA	NA	NA	NA
2012-07-26	NGO	34	Male	Diagnosis	New case	Neg	Neg	NA	NA	MTB neg	NA	NA	NA	NA	NA	NA	NA	NA	NA	NA
2012-07-25	Public	55	Female	Diagnosis	New case	Neg	Neg	NA	NA	Indeterminate (invalid/error/no result)	NA	NA	NA	NA	NA	NA	NA	NA	Yes	Parent TU
2012-07-25	Public	40	Female	Diagnosis	New case	Neg	Neg	MTB neg	NA	NA	NA	NA	NA	NA	NA	NA	NA	NA	NA	NA
2012-07-25	Public	60	Male	Repeated	New case	Neg	Neg	NA	NA	MTB neg	NA	NA	NA	NA	NA	NA	NA	NA	NA	NA
2012-07-25	Public	60	Female	Diagnosis	New case	Neg	Neg	NA	NA	MTB neg	NA	NA	NA	NA	NA	NA	NA	NA	NA	NA
2012-07-25	Public	60	Female	Diagnosis	New case	Neg	Neg	NA	NA	MTB neg	NA	NA	NA	NA	NA	NA	NA	NA	NA	NA
2012-07-24	Public	32	Male	Diagnosis	New case	Neg	Neg	NA	NA	MTB neg	NA	NA	NA	NA	NA	NA	NA	NA	NA	NA
2012-07-27	NGO	70	Male	Diagnosis	New case	Neg	Neg	NA	NA	MTB neg	NA	NA	NA	NA	NA	NA	NA	NA	NA	NA
2012-07-26	Public	68	Female	Diagnosis	New case	Neg	Neg	NA	NA	MTB neg	NA	NA	NA	NA	NA	NA	NA	NA	NA	NA
2012-07-26	Public	55	Male	Diagnosis	New case	Neg	Neg	MTB pos	Not detected	NA	NA	NA	NA	NA	NA	NA	2012-08-17	DOTS Cat. I	No	Parent TU
2012-07-28	NGO	20	Female	Diagnosis	New case	Neg	Neg	NA	NA	MTB neg	NA	NA	NA	NA	NA	NA	NA	NA	NA	NA
2012-07-28	Public	38	Male	Diagnosis	New case	Neg	Neg	NA	NA	MTB neg	NA	NA	NA	NA	NA	NA	NA	NA	NA	NA
2012-07-28	NGO	20	Female	Diagnosis	New case	Neg	Neg	NA	NA	MTB neg	NA	NA	NA	NA	NA	NA	NA	NA	NA	NA
2012-07-28	NGO	41	Male	Diagnosis	New case	Neg	Neg	NA	NA	MTB neg	NA	NA	NA	NA	NA	NA	NA	NA	NA	NA
2012-07-26	Public	70	Male	Diagnosis	New case	Neg	Neg	NA	NA	MTB neg	NA	NA	NA	NA	NA	NA	NA	NA	NA	NA
2012-07-28	Public	45	Female	Diagnosis	New case	Pos	Pos	NA	NA	MTB pos	Not detected	NA	NA	NA	NA	NA	NA	NA	No	Other TU
2012-07-25	Public	45	Female	Diagnosis	New case	Neg	Neg	NA	NA	MTB neg	NA	NA	NA	NA	NA	NA	NA	NA	NA	NA
2012-07-26	Public	64	Male	Diagnosis	New case	Neg	Neg	NA	NA	MTB neg	NA	NA	NA	NA	NA	NA	NA	NA	NA	NA
2012-07-30	Public	30	Female	Diagnosis	New case	Neg	Neg	NA	NA	Indeterminate (invalid/error/no result)	NA	NA	NA	NA	NA	NA	NA	NA	NA	NA
2012-07-30	Public	25	Female	Diagnosis	New case	Neg	Neg	NA	NA	MTB neg	NA	NA	NA	NA	NA	NA	NA	NA	NA	NA
2012-07-30	Public	30	Female	Diagnosis	New case	Neg	Neg	NA	NA	MTB neg	NA	NA	NA	NA	NA	NA	NA	NA	NA	NA
2012-07-30	Public	51	Male	Diagnosis	New case	Neg	Pos	NA	NA	MTB pos	Not detected	NA	NA	NA	NA	NA	2012-08-01	DOTS Cat. I	No	Parent TU
2012-07-30	Public	67	Male	Diagnosis	New case	Neg	Neg	NA	NA	MTB neg	NA	NA	NA	NA	NA	NA	NA	NA	NA	NA
2012-07-29	Public	60	Female	Diagnosis	New case	Neg	Neg	NA	NA	MTB neg	NA	NA	NA	NA	NA	NA	NA	NA	NA	NA
2012-07-28	Public	70	Male	Diagnosis	New case	Neg	Neg	NA	NA	MTB neg	NA	NA	NA	NA	NA	NA	NA	NA	NA	NA
2012-07-30	Public	54	Male	Diagnosis	New case	Neg	Neg	NA	NA	MTB neg	NA	NA	NA	NA	NA	NA	NA	NA	NA	NA
2012-06-26	Public	28	Male	Diagnosis	New case	Neg	NA	MTB neg	NA	NA	NA	NA	NA	NA	NA	NA	NA	NA	NA	NA
2012-07-26	Public	35	Female	Diagnosis	New case	Neg	NA	MTB neg	NA	NA	NA	NA	NA	NA	NA	NA	NA	NA	NA	NA
2012-07-29	Public	48	Female	Diagnosis	New case	Neg	NA	MTB neg	NA	NA	NA	NA	NA	NA	NA	NA	NA	NA	NA	NA
2012-07-29	Public	35	Female	Diagnosis	New case	Neg	Neg	NA	NA	MTB neg	NA	NA	NA	NA	NA	NA	NA	NA	NA	NA
2012-07-30	Public	40	Male	Diagnosis	New case	Neg	Neg	NA	NA	MTB neg	NA	NA	NA	NA	NA	NA	NA	NA	NA	NA
2012-07-31	Public	52	Male	Repeated	Previous TB	Pos	Pos	NA	NA	MTB pos	Not detected	NA	NA	NA	NA	NA	2012-08-08	DOTS Cat. II	No	Parent TU
2012-07-28	Public	50	Female	Diagnosis	New case	Neg	Neg	NA	NA	MTB neg	NA	NA	NA	NA	NA	NA	NA	NA	NA	NA
2012-07-30	Public	50	Male	Diagnosis	New case	Neg	Neg	NA	NA	MTB neg	NA	NA	NA	NA	NA	NA	NA	NA	NA	NA
2012-07-30	Public	50	Female	Diagnosis	New case	Neg	Neg	NA	NA	MTB neg	NA	NA	NA	NA	NA	NA	NA	NA	NA	NA
2012-07-29	Public	44	Male	Diagnosis	New case	Neg	Neg	NA	NA	MTB neg	NA	NA	NA	NA	NA	NA	2012-08-17	DOTS Cat. I	No	Parent TU
2012-07-29	Public	68	Male	Diagnosis	New case	Neg	Neg	NA	NA	MTB neg	NA	NA	NA	NA	NA	NA	NA	NA	NA	NA
2012-07-30	Public	30	Female	Diagnosis	New case	Neg	NA	MTB neg	NA	NA	NA	NA	NA	NA	NA	NA	NA	NA	NA	NA
2012-08-01	Public	57	Male	Diagnosis	New case	Neg	Neg	MTB neg	NA	NA	NA	NA	NA	NA	NA	NA	NA	NA	NA	NA
2012-08-01	Public	65	Male	Diagnosis	New case	Neg	Neg	MTB neg	NA	NA	NA	NA	NA	NA	NA	NA	NA	NA	NA	NA
2012-07-30	Public	47	Female	Diagnosis	New case	Neg	Neg	NA	NA	MTB neg	NA	NA	NA	NA	NA	NA	NA	NA	NA	NA
2012-07-30	Public	35	Male	Diagnosis	New case	Neg	Neg	NA	NA	MTB neg	NA	NA	NA	NA	NA	NA	NA	NA	NA	NA
2012-08-01	Public	30	Female	Diagnosis	New case	Neg	Neg	NA	NA	MTB neg	NA	NA	NA	NA	NA	NA	NA	NA	NA	NA
2012-08-01	Private	45	Male	Diagnosis	New case	Neg	Pos	NA	NA	MTB pos	Not detected	NA	NA	NA	NA	NA	2012-08-06	DOTS Cat. I	No	Parent TU
2012-08-02	NGO	17	Female	Diagnosis	New case	Neg	Neg	NA	NA	MTB pos	Not detected	NA	NA	NA	NA	NA	2012-08-08	DOTS Cat. I	No	Parent TU
2012-08-02	NGO	28	Male	Diagnosis	New case	Neg	Neg	NA	NA	Indeterminate (invalid/error/no result)	NA	NA	NA	NA	NA	NA	NA	NA	NA	NA
2012-08-02	NGO	60	Male	Diagnosis	Previous TB	Pos	Pos	NA	NA	MTB pos	Not detected	NA	NA	NA	NA	NA	2012-08-21	DOTS Cat. II	No	Parent TU
2012-08-02	Public	60	Female	Diagnosis	New case	Pos	Pos	NA	NA	MTB pos	Not detected	NA	NA	NA	NA	NA	2012-08-08	DOTS Cat. I	No	Parent TU
2012-08-01	Public	44	Male	Diagnosis	Previous TB	Neg	Neg	NA	NA	MTB pos	Not detected	NA	NA	NA	NA	NA	2012-08-08	DOTS Cat. II	No	Parent TU
2012-08-01	Public	60	Male	Diagnosis	New case	Neg	Neg	NA	NA	MTB neg	NA	NA	NA	NA	NA	NA	NA	NA	NA	NA
2012-08-02	Public	30	Female	Diagnosis	New case	Neg	Neg	NA	NA	MTB neg	NA	NA	NA	NA	NA	NA	NA	NA	NA	NA
2012-08-01	Public	22	Female	Diagnosis	New case	Neg	Neg	NA	NA	MTB neg	NA	NA	NA	NA	NA	NA	NA	NA	NA	NA
2012-08-02	Public	58	Male	Diagnosis	New case	Neg	Neg	NA	NA	MTB neg	NA	NA	NA	NA	NA	NA	NA	NA	NA	NA
2012-08-01	Public	70	Male	Diagnosis	New case	Neg	Neg	NA	NA	MTB neg	NA	NA	NA	NA	NA	NA	NA	NA	NA	NA
2012-08-02	Public	31	Male	Diagnosis	New case	Neg	Neg	NA	NA	MTB neg	NA	NA	NA	NA	NA	NA	NA	NA	NA	NA
2012-08-03	Public	14	Male	Diagnosis	New case	Neg	Neg	NA	NA	MTB neg	NA	NA	NA	NA	NA	NA	NA	NA	NA	NA
2012-08-03	Public	35	Female	Diagnosis	New case	Neg	Neg	NA	NA	MTB neg	NA	NA	NA	NA	NA	NA	NA	NA	NA	NA
2012-08-01	Public	55	Male	Diagnosis	New case	Neg	Neg	NA	NA	MTB neg	NA	NA	NA	NA	NA	NA	NA	NA	NA	NA
2012-08-01	Public	20	Female	Diagnosis	New case	Neg	Neg	NA	NA	MTB neg	NA	NA	NA	NA	NA	NA	NA	NA	NA	NA
2012-08-01	Public	60	Male	Diagnosis	New case	Neg	Neg	NA	NA	MTB neg	NA	NA	NA	NA	NA	NA	NA	NA	NA	NA
2012-08-01	Public	60	Male	Diagnosis	New case	Neg	Neg	NA	NA	MTB neg	NA	NA	NA	NA	NA	NA	NA	NA	NA	NA
2012-08-03	Public	38	Male	Diagnosis	Previous TB	Pos	Pos	NA	NA	MTB pos	Not detected	NA	NA	NA	NA	NA	2012-08-06	DOTS Cat. II	No	Parent TU
2012-08-02	NGO	25	Male	Diagnosis	Previous TB	Pos	Pos	NA	NA	MTB pos	Not detected	NA	NA	NA	NA	NA	2012-08-29	DOTS Cat. II	No	Parent TU
2012-08-04	Public	55	Male	Diagnosis	New case	Neg	Neg	NA	NA	MTB neg	NA	NA	NA	NA	NA	NA	NA	NA	NA	NA
2012-08-04	Public	50	Male	Diagnosis	New case	Neg	Neg	NA	NA	MTB neg	NA	NA	NA	NA	NA	NA	NA	NA	NA	NA
2012-08-04	Public	80	Female	Diagnosis	New case	Neg	Neg	NA	NA	MTB neg	NA	NA	NA	NA	NA	NA	NA	NA	NA	NA
2012-08-03	Public	50	Male	Diagnosis	New case	Neg	NA	MTB neg	NA	NA	NA	NA	NA	NA	NA	NA	NA	NA	NA	NA
2012-08-03	Public	45	Male	Diagnosis	New case	Pos	Pos	MTB pos	Not detected	NA	NA	NA	NA	NA	NA	NA	2012-08-10	DOTS Cat. I	No	Parent TU
2012-08-04	Public	38	Male	Diagnosis	New case	Neg	Neg	NA	NA	MTB neg	NA	NA	NA	NA	NA	NA	NA	NA	NA	NA
2012-08-02	Public	78	Male	Diagnosis	New case	Neg	Neg	NA	NA	MTB neg	NA	NA	NA	NA	NA	NA	NA	NA	NA	NA
2012-08-06	Private	65	Male	Diagnosis	New case	Neg	Neg	NA	NA	MTB neg	NA	NA	NA	NA	NA	NA	NA	NA	NA	NA
2012-08-06	NGO	41	Male	Diagnosis	New case	Neg	Neg	NA	NA	MTB neg	NA	NA	NA	NA	NA	NA	NA	NA	NA	NA
2012-08-06	NGO	60	Male	Diagnosis	New case	Neg	Neg	NA	NA	MTB neg	NA	NA	NA	NA	NA	NA	NA	NA	NA	NA
2012-08-06	NGO	23	Female	Diagnosis	New case	Pos	Pos	NA	NA	MTB pos	Not detected	NA	NA	NA	NA	NA	2012-08-08	DOTS Cat. I	No	Parent TU
2012-08-02	Public	70	Male	Diagnosis	New case	Pos	Pos	NA	NA	MTB pos	Not detected	NA	NA	NA	NA	NA	NA	NA	Yes	Parent TU
2012-08-04	Public	65	Male	Diagnosis	New case	Neg	Neg	NA	NA	MTB neg	NA	NA	NA	NA	NA	NA	NA	NA	NA	NA
2012-08-06	Public	40	Female	Diagnosis	New case	Neg	Neg	NA	NA	MTB neg	NA	NA	NA	NA	NA	NA	NA	NA	NA	NA
2012-08-04	Public	80	Male	Diagnosis	New case	Neg	Neg	NA	NA	MTB neg	NA	NA	NA	NA	NA	NA	NA	NA	NA	NA
2012-08-03	Public	22	Male	Diagnosis	New case	Pos	NA	MTB pos	Not detected	NA	NA	NA	NA	NA	NA	NA	NA	NA	No	Other TU
2012-08-06	Public	60	Male	Diagnosis	New case	Neg	NA	MTB neg	NA	NA	NA	NA	NA	NA	NA	NA	NA	NA	NA	NA
2012-08-06	Public	60	Male	Diagnosis	Previous TB	Neg	Neg	MTB neg	NA	NA	NA	NA	NA	NA	NA	NA	NA	NA	NA	NA
2012-08-03	Public	70	Female	Diagnosis	New case	Neg	NA	MTB neg	NA	NA	NA	NA	NA	NA	NA	NA	NA	NA	NA	NA
2012-08-03	Public	60	Male	Diagnosis	New case	Neg	Neg	NA	NA	MTB neg	NA	NA	NA	NA	NA	NA	NA	NA	NA	NA
2012-08-03	Public	18	Male	Diagnosis	New case	Neg	Neg	NA	NA	MTB neg	NA	NA	NA	NA	NA	NA	NA	NA	NA	NA
2012-08-04	Public	60	Male	Diagnosis	New case	Neg	Neg	NA	NA	MTB neg	NA	NA	NA	NA	NA	NA	NA	NA	NA	NA
2012-08-04	Public	50	Female	Diagnosis	New case	Neg	Neg	NA	NA	MTB neg	NA	NA	NA	NA	NA	NA	NA	NA	NA	NA
2012-08-04	Public	50	Female	Diagnosis	New case	Neg	Neg	NA	NA	MTB neg	NA	NA	NA	NA	NA	NA	NA	NA	NA	NA
2012-08-04	Public	46	Male	Diagnosis	New case	Neg	Neg	NA	NA	MTB neg	NA	NA	NA	NA	NA	NA	NA	NA	NA	NA
2012-08-04	Public	60	Male	Diagnosis	New case	Neg	Neg	NA	NA	MTB neg	NA	NA	NA	NA	NA	NA	NA	NA	NA	NA
2012-08-05	Public	21	Female	Diagnosis	New case	Neg	Neg	NA	NA	MTB neg	NA	NA	NA	NA	NA	NA	NA	NA	NA	NA
2012-08-06	Public	40	Male	Diagnosis	New case	Neg	NA	MTB neg	NA	NA	NA	NA	NA	NA	NA	NA	NA	NA	NA	NA
2012-08-06	Public	25	Female	Diagnosis	New case	Neg	Pos	NA	NA	MTB pos	Not detected	NA	NA	NA	NA	NA	2012-08-13	DOTS Cat. I	No	Parent TU
2012-08-07	Public	12	Female	Diagnosis	New case	Pos	Pos	NA	NA	MTB pos	Not detected	NA	NA	NA	NA	NA	2012-08-10	DOTS Cat. I	No	Parent TU
2012-08-07	Public	42	Male	Diagnosis	New case	Neg	Neg	NA	NA	MTB pos	Not detected	NA	NA	NA	NA	NA	NA	NA	Yes	Parent TU
2012-08-04	Public	60	Male	Diagnosis	New case	Neg	Neg	NA	NA	MTB neg	NA	NA	NA	NA	NA	NA	NA	NA	NA	NA
2012-08-07	Public	65	Male	Repeated	Previous TB	Neg	Neg	NA	NA	MTB neg	NA	NA	NA	NA	NA	NA	NA	NA	NA	NA
2012-08-03	Public	60	Male	Diagnosis	New case	Neg	Neg	NA	NA	MTB neg	NA	NA	NA	NA	NA	NA	NA	NA	NA	NA
2012-08-05	Public	55	Male	Diagnosis	Previous TB	Neg	Pos	NA	NA	MTB neg	NA	Collected	NA	Not done/not applicable	NA	NA	2012-08-27	DOTS Cat. II	No	Parent TU
2012-08-08	NGO	48	Male	Diagnosis	New case	Neg	Neg	NA	NA	MTB neg	NA	NA	NA	NA	NA	NA	NA	NA	NA	NA
2012-08-08	NGO	20	Female	Diagnosis	New case	Neg	Neg	NA	NA	MTB neg	NA	NA	NA	NA	NA	NA	NA	NA	NA	NA
2012-08-07	Public	55	Female	Diagnosis	New case	Neg	Neg	MTB neg	NA	NA	NA	NA	NA	NA	NA	NA	NA	NA	NA	NA
2012-08-02	Public	65	Female	Diagnosis	New case	Neg	Neg	NA	NA	MTB neg	NA	NA	NA	NA	NA	NA	NA	NA	NA	NA
2012-08-08	Public	50	Male	Diagnosis	Previous TB	Pos	Pos	NA	NA	MTB pos	Not detected	NA	NA	NA	NA	NA	2012-08-13	DOTS Cat. II	No	Parent TU
2012-08-07	Public	56	Female	Diagnosis	New case	Neg	Neg	NA	NA	MTB neg	NA	NA	NA	NA	NA	NA	NA	NA	NA	NA
2012-08-07	Public	45	Male	Diagnosis	New case	Neg	Neg	NA	NA	MTB neg	NA	NA	NA	NA	NA	NA	NA	NA	NA	NA
2012-08-07	Public	40	Female	Diagnosis	New case	Neg	Neg	NA	NA	MTB neg	NA	NA	NA	NA	NA	NA	NA	NA	NA	NA
2012-08-09	Public	32	Female	Diagnosis	New case	Neg	Neg	NA	NA	MTB neg	NA	NA	NA	NA	NA	NA	NA	NA	NA	NA
2012-08-09	NGO	30	Female	Diagnosis	New case	Neg	Neg	NA	NA	MTB neg	NA	NA	NA	NA	NA	NA	NA	NA	NA	NA
2012-08-09	NGO	48	Female	Diagnosis	New case	Neg	Neg	NA	NA	MTB neg	NA	NA	NA	NA	NA	NA	NA	NA	NA	NA
2012-08-09	NGO	17	Female	Diagnosis	New case	Neg	Neg	NA	NA	MTB pos	Not detected	NA	NA	NA	NA	NA	2012-08-17	DOTS Cat. I	No	Parent TU
2012-08-08	Public	27	Male	Diagnosis	New case	Neg	Neg	MTB neg	NA	NA	NA	NA	NA	NA	NA	NA	NA	NA	NA	NA
2012-08-07	Public	55	Male	Diagnosis	New case	Neg	Neg	NA	NA	MTB neg	NA	NA	NA	NA	NA	NA	NA	NA	NA	NA
2012-08-08	Public	70	Male	Diagnosis	New case	Neg	Neg	NA	NA	MTB neg	NA	NA	NA	NA	NA	NA	NA	NA	NA	NA
2012-08-08	Public	33	Male	Diagnosis	New case	Neg	Neg	NA	NA	MTB pos	Not detected	NA	NA	NA	NA	NA	2012-08-27	DOTS Cat. I	No	Parent TU
2012-07-08	Public	80	Male	Diagnosis	New case	Neg	Neg	NA	NA	MTB neg	NA	NA	NA	NA	NA	NA	NA	NA	NA	NA
2012-08-06	Public	42	Male	Diagnosis	New case	Neg	Neg	NA	NA	MTB neg	NA	NA	NA	NA	NA	NA	NA	NA	NA	NA
2012-08-09	Public	65	Female	Diagnosis	Previous TB	Neg	Neg	NA	NA	MTB neg	NA	NA	NA	NA	NA	NA	2012-08-10	DOTS Cat. II	No	Parent TU
2012-08-07	Public	65	Male	Diagnosis	New case	Neg	Neg	NA	NA	MTB neg	NA	NA	NA	NA	NA	NA	NA	NA	NA	NA
2012-08-07	Public	60	Male	Diagnosis	New case	Neg	NA	MTB neg	NA	NA	NA	NA	NA	NA	NA	NA	NA	NA	NA	NA
2012-08-07	Public	60	Male	Diagnosis	New case	Neg	Neg	NA	NA	MTB neg	NA	NA	NA	NA	NA	NA	NA	NA	NA	NA
2012-08-07	Public	35	Male	Diagnosis	New case	Neg	NA	MTB neg	NA	MTB neg	NA	NA	NA	NA	NA	NA	NA	NA	NA	NA
2012-08-08	Public	60	Male	Diagnosis	New case	Neg	Neg	NA	NA	MTB neg	NA	NA	NA	NA	NA	NA	NA	NA	NA	NA
2012-08-09	Public	60	Male	Diagnosis	New case	Neg	Neg	NA	NA	MTB neg	NA	NA	NA	NA	NA	NA	NA	NA	NA	NA
2012-08-10	Public	60	Male	Diagnosis	New case	Neg	Neg	MTB neg	NA	MTB neg	NA	NA	NA	NA	NA	NA	NA	NA	NA	NA
2012-08-09	Public	57	Female	Diagnosis	New case	Neg	Neg	NA	NA	MTB neg	NA	NA	NA	NA	NA	NA	NA	NA	NA	NA
2012-08-10	Public	62	Female	Diagnosis	New case	Neg	Neg	MTB neg	NA	NA	NA	NA	NA	NA	NA	NA	NA	NA	NA	NA
2012-08-09	Public	50	Female	Diagnosis	New case	Neg	Neg	NA	NA	MTB neg	NA	NA	NA	NA	NA	NA	NA	NA	NA	NA
2012-08-09	Public	58	Female	Diagnosis	New case	Neg	Neg	NA	NA	MTB neg	NA	NA	NA	NA	NA	NA	NA	NA	NA	NA
2012-08-10	Public	29	Female	Diagnosis	New case	Neg	Neg	NA	NA	MTB neg	NA	NA	NA	NA	NA	NA	NA	NA	NA	NA
2012-08-11	Public	40	Male	Diagnosis	New case	Neg	Neg	NA	NA	MTB neg	NA	NA	NA	NA	NA	NA	2012-08-22	DOTS Cat. I	No	Parent TU
2012-08-11	NGO	65	Male	Diagnosis	New case	Pos	Pos	NA	NA	MTB pos	Not detected	NA	NA	NA	NA	NA	2012-08-15	DOTS Cat. I	No	Parent TU
2012-08-09	Public	70	Male	Diagnosis	New case	Neg	Neg	NA	NA	MTB neg	NA	NA	NA	NA	NA	NA	NA	NA	NA	NA
2012-08-08	Public	65	Male	Diagnosis	New case	Neg	NA	MTB neg	NA	NA	NA	NA	NA	NA	NA	NA	NA	NA	NA	NA
2012-08-13	NGO	48	Male	Diagnosis	New case	Neg	Neg	NA	NA	MTB neg	NA	NA	NA	NA	NA	NA	NA	NA	NA	NA
2012-08-11	Public	26	Female	Diagnosis	New case	Neg	Neg	NA	NA	MTB neg	NA	NA	NA	NA	NA	NA	NA	NA	NA	NA
2012-08-11	Public	42	Male	Diagnosis	New case	Neg	Neg	NA	NA	MTB neg	NA	NA	NA	NA	NA	NA	NA	NA	NA	NA
2012-08-10	Public	70	Female	Diagnosis	New case	Neg	Neg	NA	NA	MTB neg	NA	NA	NA	NA	NA	NA	NA	NA	NA	NA
2012-08-09	Public	60	Male	Diagnosis	New case	Pos	NA	MTB pos	Not detected	NA	NA	NA	NA	NA	NA	NA	2012-09-03	DOTS Cat. I	No	Parent TU
2012-08-13	NGO	19	Female	Diagnosis	New case	Neg	Neg	NA	NA	MTB neg	NA	NA	NA	NA	NA	NA	NA	NA	NA	NA
2012-08-09	Public	60	Male	Diagnosis	New case	Neg	NA	MTB neg	NA	NA	NA	NA	NA	NA	NA	NA	NA	NA	NA	NA
2012-08-13	Public	60	Male	Diagnosis	New case	Neg	Neg	NA	NA	MTB pos	Indeterminate	NA	NA	NA	NA	NA	NA	NA	Yes	Parent TU
2012-08-10	Public	54	Male	Diagnosis	New case	Neg	NA	MTB neg	NA	NA	NA	NA	NA	NA	NA	NA	NA	NA	NA	NA
2012-08-13	Public	80	Male	Diagnosis	New case	Neg	Neg	NA	NA	MTB neg	NA	NA	NA	NA	NA	NA	NA	NA	NA	NA
2012-08-11	Public	45	Female	Diagnosis	New case	Neg	Neg	NA	NA	MTB neg	NA	NA	NA	NA	NA	NA	NA	NA	NA	NA
2012-08-11	Public	42	Male	Diagnosis	New case	Neg	Neg	NA	NA	MTB neg	NA	NA	NA	NA	NA	NA	NA	NA	NA	NA
2012-08-11	Public	45	Male	Diagnosis	New case	Neg	Neg	NA	NA	MTB neg	NA	NA	NA	NA	NA	NA	NA	NA	NA	NA
2012-08-15	Public	22	Male	Diagnosis	New case	Neg	Neg	MTB neg	NA	NA	NA	NA	NA	NA	NA	NA	NA	NA	NA	NA
2012-08-14	NGO	70	Male	Diagnosis	New case	Neg	Pos	NA	NA	MTB pos	Not detected	NA	NA	NA	NA	NA	NA	NA	No	Other TU
2012-08-14	NGO	65	Male	Diagnosis	Previous TB	Pos	Pos	NA	NA	MTB pos	Not detected	NA	NA	NA	NA	NA	2012-08-17	DOTS Cat. II	No	Parent TU
2012-08-14	Public	32	Male	Diagnosis	New case	Neg	Neg	NA	NA	MTB neg	NA	NA	NA	NA	NA	NA	NA	NA	NA	NA
2012-08-14	Public	45	Male	Diagnosis	New case	Pos	Pos	MTB pos	Not detected	NA	NA	NA	NA	NA	NA	NA	2012-08-17	DOTS Cat. I	No	Parent TU
2012-08-14	Public	54	Female	Diagnosis	Previous TB	Neg	Neg	NA	NA	MTB neg	NA	NA	NA	NA	NA	NA	NA	NA	NA	NA
2012-08-14	Public	55	Male	Diagnosis	Previous TB	Neg	Neg	NA	NA	MTB neg	NA	NA	NA	NA	NA	NA	NA	NA	NA	NA
2012-08-14	Public	70	Male	Diagnosis	New case	Neg	Neg	NA	NA	MTB neg	NA	NA	NA	NA	NA	NA	NA	NA	NA	NA
2012-08-14	Public	60	Male	Diagnosis	New case	Neg	Neg	NA	NA	MTB neg	NA	NA	NA	NA	NA	NA	NA	NA	NA	NA
2012-08-15	NGO	55	Female	Diagnosis	Previous TB	Neg	Neg	NA	NA	MTB neg	NA	NA	NA	NA	NA	NA	NA	NA	NA	NA
2012-08-15	Public	24	Female	Diagnosis	New case	Neg	Neg	NA	NA	MTB neg	NA	NA	NA	NA	NA	NA	NA	NA	NA	NA
2012-08-15	Public	42	Male	Diagnosis	New case	Neg	Neg	NA	NA	MTB neg	NA	NA	NA	NA	NA	NA	NA	NA	NA	NA
2012-08-15	NGO	26	Male	Diagnosis	New case	Neg	Neg	NA	NA	MTB neg	NA	NA	NA	NA	NA	NA	NA	NA	NA	NA
2012-08-14	Public	24	Male	Diagnosis	New case	Neg	Neg	NA	NA	MTB neg	NA	NA	NA	NA	NA	NA	NA	NA	NA	NA
2012-08-15	Public	75	Male	Diagnosis	New case	Neg	Neg	NA	NA	MTB pos	Indeterminate	Collected	NA	NA	NA	NA	NA	NA	No	Parent TU
2012-08-16	NGO	50	Male	Diagnosis	New case	Neg	Neg	NA	NA	MTB neg	NA	NA	NA	NA	NA	NA	NA	NA	NA	NA
2012-08-16	Public	60	Male	Diagnosis	New case	Neg	Neg	NA	NA	MTB neg	NA	NA	NA	NA	NA	NA	NA	NA	NA	NA
2012-08-15	NGO	30	Female	Diagnosis	New case	Neg	Neg	NA	NA	MTB neg	NA	NA	NA	NA	NA	NA	NA	NA	NA	NA
2012-08-14	Public	36	Female	Diagnosis	New case	Neg	Neg	NA	NA	MTB neg	NA	NA	NA	NA	NA	NA	NA	NA	NA	NA
2012-08-16	Public	70	Male	Diagnosis	New case	Neg	Neg	NA	NA	MTB neg	NA	NA	NA	NA	NA	NA	NA	NA	NA	NA
2012-08-16	Public	45	Male	Diagnosis	New case	Neg	Neg	NA	NA	MTB neg	NA	NA	NA	NA	NA	NA	NA	NA	NA	NA
2012-08-16	Public	85	Male	Diagnosis	New case	Neg	Neg	NA	NA	MTB neg	NA	NA	NA	NA	NA	NA	NA	NA	NA	NA
2012-08-16	Public	48	Male	Diagnosis	New case	Neg	NA	MTB neg	NA	NA	NA	NA	NA	NA	NA	NA	NA	NA	NA	NA
2012-08-16	Public	48	Female	Diagnosis	New case	Neg	Neg	NA	NA	MTB neg	NA	NA	NA	NA	NA	NA	NA	NA	NA	NA
2012-08-17	Public	45	Male	Diagnosis	New case	Neg	Neg	NA	NA	MTB neg	NA	NA	NA	NA	NA	NA	NA	NA	NA	NA
2012-08-17	Public	45	Female	Diagnosis	New case	Neg	NA	MTB neg	NA	NA	NA	NA	NA	NA	NA	NA	NA	NA	NA	NA
2012-08-17	Public	56	Male	Diagnosis	New case	Neg	Neg	NA	NA	MTB neg	NA	NA	NA	NA	NA	NA	NA	NA	NA	NA
2012-08-17	Public	65	Male	Diagnosis	New case	Neg	Neg	NA	NA	MTB neg	NA	NA	NA	NA	NA	NA	NA	NA	NA	NA
2012-08-16	Public	45	Male	Diagnosis	New case	Neg	Neg	NA	NA	MTB neg	NA	NA	NA	NA	NA	NA	NA	NA	NA	NA
2012-07-29	NGO	60	Male	Diagnosis	New case	Neg	Neg	NA	NA	MTB neg	NA	NA	NA	NA	NA	NA	NA	NA	NA	NA
2012-08-14	Public	55	Female	Diagnosis	New case	Neg	Neg	NA	NA	MTB neg	NA	NA	NA	NA	NA	NA	NA	NA	NA	NA
2012-08-16	Public	19	Female	Diagnosis	New case	Neg	Neg	NA	NA	MTB neg	NA	NA	NA	NA	NA	NA	NA	NA	NA	NA
2012-08-17	Public	40	Male	Diagnosis	New case	Neg	Neg	NA	NA	MTB pos	Not detected	NA	NA	NA	NA	NA	2012-08-24	DOTS Cat. I	No	Parent TU
2012-08-17	Public	75	Male	Diagnosis	Previous TB	Neg	Neg	NA	NA	MTB neg	NA	NA	NA	NA	NA	NA	NA	NA	NA	NA
2012-08-17	Public	60	Male	Diagnosis	New case	Neg	Neg	NA	NA	MTB neg	NA	NA	NA	NA	NA	NA	NA	NA	NA	NA
2012-08-17	Public	60	Male	Diagnosis	New case	Neg	Neg	NA	NA	MTB neg	NA	NA	NA	NA	NA	NA	NA	NA	NA	NA
2012-08-17	Public	22	Male	Diagnosis	New case	Neg	Neg	NA	NA	MTB neg	NA	NA	NA	NA	NA	NA	NA	NA	NA	NA
2012-08-17	Public	60	Male	Diagnosis	New case	Neg	Neg	NA	NA	NA	NA	NA	NA	NA	NA	NA	NA	NA	NA	NA
2012-08-17	Public	45	Male	Diagnosis	New case	Neg	Neg	NA	NA	MTB neg	NA	NA	NA	NA	NA	NA	NA	NA	NA	NA
2012-08-16	Public	20	Female	Diagnosis	New case	Neg	Neg	NA	NA	MTB neg	NA	NA	NA	NA	NA	NA	NA	NA	NA	NA
2012-08-21	Public	49	Female	Diagnosis	New case	Neg	Neg	NA	NA	MTB neg	NA	NA	NA	NA	NA	NA	NA	NA	NA	NA
2012-08-21	Public	65	Male	Diagnosis	New case	Pos	Pos	NA	NA	MTB pos	Not detected	NA	NA	NA	NA	NA	2012-08-27	DOTS Cat. I	No	Parent TU
2012-08-21	Public	70	Male	Diagnosis	New case	Pos	Pos	NA	NA	MTB pos	Not detected	NA	NA	NA	NA	NA	NA	NA	Yes	Parent TU
2012-08-21	Public	65	Female	Diagnosis	New case	Neg	Neg	NA	NA	MTB neg	NA	NA	NA	NA	NA	NA	NA	NA	NA	NA
2012-08-21	Public	80	Male	Diagnosis	New case	Neg	Neg	NA	NA	MTB neg	NA	NA	NA	NA	NA	NA	NA	NA	NA	NA
2012-08-17	Public	60	Male	Diagnosis	New case	Neg	Neg	NA	NA	MTB neg	NA	NA	NA	NA	NA	NA	NA	NA	NA	NA
2012-08-21	NGO	50	Male	Diagnosis	New case	Neg	Neg	NA	NA	MTB neg	NA	NA	NA	NA	NA	NA	NA	NA	NA	NA
2012-08-18	Public	75	Male	Diagnosis	New case	Neg	Neg	NA	NA	MTB neg	NA	NA	NA	NA	NA	NA	NA	NA	NA	NA
2012-08-21	Public	45	Female	Diagnosis	New case	Neg	Neg	NA	NA	MTB neg	NA	NA	NA	NA	NA	NA	NA	NA	NA	NA
2012-08-22	NGO	50	Male	Diagnosis	Previous TB	Neg	Neg	NA	NA	MTB neg	NA	NA	NA	NA	NA	NA	NA	NA	NA	NA
2012-08-22	NGO	28	Male	Diagnosis	New case	Neg	Neg	NA	NA	MTB neg	NA	NA	NA	NA	NA	NA	NA	NA	NA	NA
2012-08-21	Public	53	Female	Diagnosis	Previous TB	Neg	Neg	NA	NA	MTB neg	NA	NA	NA	NA	NA	NA	NA	NA	NA	NA
2012-08-21	Public	75	Male	Diagnosis	New case	Neg	Neg	NA	NA	MTB pos	Indeterminate	Collected	NA	Done	NA	NA	NA	NA	No	Parent TU
2012-08-20	Public	34	Male	Diagnosis	New case	Neg	Neg	NA	NA	MTB neg	NA	NA	NA	NA	NA	NA	NA	NA	NA	NA
2012-08-20	Public	9	Male	Diagnosis	New case	Neg	Neg	NA	NA	MTB neg	NA	NA	NA	NA	NA	NA	NA	NA	NA	NA
2012-08-20	Public	70	Female	Diagnosis	New case	Neg	Neg	NA	NA	MTB neg	NA	NA	NA	NA	NA	NA	NA	NA	NA	NA
2012-08-20	Public	60	Male	Diagnosis	New case	Neg	Neg	NA	NA	MTB pos	Not detected	NA	NA	NA	NA	NA	NA	NA	Yes	Parent TU
2012-08-23	NGO	35	Female	Diagnosis	New case	Neg	Neg	NA	NA	MTB neg	NA	NA	NA	NA	NA	NA	NA	NA	NA	NA
2012-08-23	Public	45	Male	Diagnosis	New case	Neg	Neg	NA	NA	MTB neg	NA	NA	NA	NA	NA	NA	NA	NA	NA	NA
2012-08-23	Public	50	Male	Diagnosis	New case	Neg	Neg	NA	NA	MTB neg	NA	NA	NA	NA	NA	NA	NA	NA	NA	NA
2012-08-23	Public	50	Female	Diagnosis	New case	Neg	Neg	MTB neg	NA	NA	NA	NA	NA	NA	NA	NA	NA	NA	NA	NA
2012-08-23	Public	55	Male	Diagnosis	New case	Neg	Neg	MTB neg	NA	NA	NA	NA	NA	NA	NA	NA	NA	NA	NA	NA
2012-08-21	Public	62	Male	Diagnosis	New case	Neg	Neg	NA	NA	MTB neg	NA	NA	NA	NA	NA	NA	NA	NA	NA	NA
2012-08-23	Public	40	Male	Diagnosis	New case	Neg	Neg	NA	NA	MTB neg	NA	NA	NA	NA	NA	NA	NA	NA	NA	NA
2012-08-23	Public	45	Female	Diagnosis	New case	Neg	Neg	NA	NA	MTB neg	NA	NA	NA	NA	NA	NA	NA	NA	NA	NA
2012-08-23	Public	65	Male	Diagnosis	New case	Neg	Neg	NA	NA	MTB neg	NA	NA	NA	NA	NA	NA	NA	NA	NA	NA
2012-08-24	Public	60	Male	Diagnosis	New case	Neg	Neg	NA	NA	MTB neg	NA	NA	NA	NA	NA	NA	NA	NA	NA	NA
2012-08-24	Public	12	Female	Diagnosis	New case	Neg	Neg	NA	NA	MTB neg	NA	NA	NA	NA	NA	NA	NA	NA	NA	NA
2012-08-24	NGO	30	Male	Diagnosis	New case	Neg	Pos	NA	NA	MTB pos	Not detected	NA	NA	NA	NA	NA	2012-08-27	DOTS Cat. I	No	Parent TU
2012-08-24	Public	35	Female	Diagnosis	New case	Neg	Neg	NA	NA	MTB neg	NA	NA	NA	NA	NA	NA	NA	NA	NA	NA
2012-08-10	Public	40	Male	Diagnosis	Previous TB	Pos	Pos	NA	NA	MTB pos	Detected	Not collected	NA	NA	NA	NA	NA	NA	Yes	Parent TU
2012-08-25	NGO	50	Female	Diagnosis	New case	Neg	Neg	NA	NA	MTB neg	NA	NA	NA	NA	NA	NA	NA	NA	NA	NA
2012-08-25	NGO	12	Female	Diagnosis	New case	Neg	Neg	NA	NA	MTB neg	NA	NA	NA	NA	NA	NA	NA	NA	NA	NA
2012-08-24	Public	60	Female	Diagnosis	New case	Neg	Neg	NA	NA	MTB neg	NA	NA	NA	NA	NA	NA	NA	NA	NA	NA
2012-08-24	NGO	70	Male	Diagnosis	New case	Neg	Neg	NA	NA	MTB neg	NA	NA	NA	NA	NA	NA	NA	NA	NA	NA
2012-08-23	Public	42	Male	Diagnosis	New case	Neg	Neg	NA	NA	MTB neg	NA	NA	NA	NA	NA	NA	NA	NA	NA	NA
2012-08-22	Public	40	Female	Diagnosis	New case	Neg	Neg	NA	NA	MTB neg	NA	NA	NA	NA	NA	NA	NA	NA	NA	NA
2012-08-22	Public	18	Male	Diagnosis	New case	Neg	Neg	MTB neg	NA	NA	NA	NA	NA	NA	NA	NA	NA	NA	NA	NA
2012-08-25	Public	48	Male	Diagnosis	New case	Neg	Neg	NA	NA	MTB neg	NA	NA	NA	NA	NA	NA	NA	NA	NA	NA
2012-08-24	Public	21	Male	Diagnosis	New case	Neg	Neg	NA	NA	MTB neg	NA	NA	NA	NA	NA	NA	NA	NA	NA	NA
2012-08-23	Public	55	Female	Diagnosis	New case	Neg	Neg	NA	NA	MTB neg	NA	NA	NA	NA	NA	NA	NA	NA	NA	NA
2012-08-22	Public	60	Male	Diagnosis	New case	Neg	Pos	NA	NA	MTB pos	Not detected	NA	NA	NA	NA	NA	2012-09-05	DOTS Cat. I	No	Parent TU
2012-08-22	Public	35	Male	Diagnosis	New case	Neg	Neg	NA	NA	MTB neg	NA	NA	NA	NA	NA	NA	NA	NA	NA	NA
2012-08-23	Public	65	Male	Diagnosis	New case	Neg	Neg	NA	NA	MTB neg	NA	NA	NA	NA	NA	NA	NA	NA	NA	NA
2012-08-24	Public	60	Male	Diagnosis	New case	Neg	Neg	NA	NA	MTB neg	NA	NA	NA	NA	NA	NA	NA	NA	NA	NA
2012-08-25	Public	16	Male	Diagnosis	New case	Neg	Neg	NA	NA	MTB neg	NA	NA	NA	NA	NA	NA	NA	NA	NA	NA
2012-08-23	Public	55	Male	Diagnosis	New case	Neg	Neg	NA	NA	MTB neg	NA	NA	NA	NA	NA	NA	NA	NA	NA	NA
2012-08-23	Public	38	Male	Diagnosis	Previous TB	Neg	Neg	NA	NA	MTB neg	NA	NA	NA	NA	NA	NA	NA	NA	NA	NA
2012-08-22	Public	12	Male	Diagnosis	New case	Neg	Neg	NA	NA	MTB neg	NA	NA	NA	NA	NA	NA	NA	NA	NA	NA
2012-08-25	NGO	45	Male	Diagnosis	Previous TB	Pos	Pos	NA	NA	MTB pos	Not detected	NA	NA	NA	NA	NA	2012-08-29	DOTS Cat. II	No	Parent TU
2012-08-24	Public	60	Female	Diagnosis	New case	Neg	Neg	NA	NA	MTB neg	NA	NA	NA	NA	NA	NA	NA	NA	NA	NA
2012-08-27	Public	13	Male	Diagnosis	New case	Neg	Neg	NA	NA	MTB neg	NA	NA	NA	NA	NA	NA	NA	NA	NA	NA
2012-08-27	Private	70	Male	Diagnosis	New case	Neg	Neg	NA	NA	MTB neg	NA	NA	NA	NA	NA	NA	NA	NA	NA	NA
2012-08-25	Public	28	Male	Diagnosis	New case	Neg	Neg	NA	NA	MTB neg	NA	NA	NA	NA	NA	NA	NA	NA	NA	NA
2012-08-24	Public	45	Male	Diagnosis	New case	Neg	Neg	NA	NA	MTB neg	NA	NA	NA	NA	NA	NA	NA	NA	NA	NA
2012-08-24	Public	32	Female	Diagnosis	New case	Neg	Neg	NA	NA	MTB neg	NA	NA	NA	NA	NA	NA	NA	NA	NA	NA
2012-08-27	Public	36	Female	Diagnosis	Previous TB	Neg	Neg	NA	NA	MTB neg	NA	NA	NA	NA	NA	NA	NA	NA	NA	NA
2012-08-25	Public	27	Male	Diagnosis	New case	Pos	Pos	NA	NA	MTB pos	Not detected	NA	NA	NA	NA	NA	NA	NA	No	Other TU
2012-08-25	Public	40	Female	Diagnosis	New case	Neg	Neg	NA	NA	MTB neg	NA	NA	NA	NA	NA	NA	NA	NA	NA	NA
2012-08-25	Public	48	Male	Diagnosis	New case	Neg	Neg	NA	NA	MTB neg	NA	NA	NA	NA	NA	NA	NA	NA	NA	NA
2012-08-25	Public	56	Female	Diagnosis	New case	Neg	Neg	NA	NA	MTB neg	NA	NA	NA	NA	NA	NA	NA	NA	NA	NA
2012-08-25	Public	85	Male	Diagnosis	New case	Neg	Neg	NA	NA	MTB neg	NA	NA	NA	NA	NA	NA	NA	NA	NA	NA
2012-08-25	Public	65	Male	Diagnosis	New case	Neg	Neg	NA	NA	MTB pos	Not detected	NA	NA	NA	NA	NA	NA	NA	Yes	Parent TU
2012-08-27	Public	45	Male	Diagnosis	New case	Neg	Neg	NA	NA	MTB neg	NA	NA	NA	NA	NA	NA	NA	NA	NA	NA
2012-08-27	NGO	35	Male	Diagnosis	New case	Neg	Neg	NA	NA	MTB neg	NA	NA	NA	NA	NA	NA	NA	NA	NA	NA
2012-08-27	Public	50	Male	Diagnosis	New case	Neg	Neg	NA	NA	MTB neg	NA	NA	NA	NA	NA	NA	NA	NA	NA	NA
2012-08-27	Public	46	Male	Diagnosis	New case	Neg	Neg	NA	NA	MTB neg	NA	NA	NA	NA	NA	NA	NA	NA	NA	NA
2012-08-24	Public	40	Female	Diagnosis	Previous TB	Neg	Neg	NA	NA	MTB neg	NA	NA	NA	NA	NA	NA	NA	NA	NA	NA
2012-08-24	Public	52	Female	Diagnosis	New case	Neg	Neg	NA	NA	MTB neg	NA	NA	NA	NA	NA	NA	NA	NA	NA	NA
2012-08-25	Public	48	Female	Diagnosis	New case	Neg	Neg	NA	NA	MTB neg	NA	NA	NA	NA	NA	NA	NA	NA	NA	NA
2012-08-25	Public	43	Male	Diagnosis	New case	Neg	Neg	NA	NA	MTB neg	NA	NA	NA	NA	NA	NA	NA	NA	NA	NA
2012-08-27	Public	50	Female	Diagnosis	New case	Neg	Neg	NA	NA	MTB neg	NA	NA	NA	NA	NA	NA	NA	NA	NA	NA
2012-08-28	Public	24	Male	Diagnosis	New case	Pos	Pos	NA	NA	MTB pos	Not detected	NA	NA	NA	NA	NA	2012-09-05	DOTS Cat. I	No	Parent TU
2012-08-27	Public	50	Male	Diagnosis	New case	Neg	Neg	NA	NA	MTB neg	NA	NA	NA	NA	NA	NA	NA	NA	NA	NA
2012-08-27	Public	65	Male	Diagnosis	New case	Neg	Neg	NA	NA	MTB neg	NA	NA	NA	NA	NA	NA	NA	NA	NA	NA
2012-08-28	Public	45	Female	Diagnosis	New case	Neg	Neg	NA	NA	MTB pos	Not detected	NA	NA	NA	NA	NA	NA	NA	Yes	Parent TU
2012-08-28	Public	30	Female	Diagnosis	New case	Neg	Neg	NA	NA	MTB neg	NA	NA	NA	NA	NA	NA	NA	NA	NA	NA
2012-08-29	Public	55	Male	Diagnosis	New case	Neg	Neg	NA	NA	MTB pos	Not detected	NA	NA	NA	NA	NA	2012-08-31	DOTS Cat. I	No	Parent TU
2012-08-29	Public	20	Female	Diagnosis	New case	Neg	NA	MTB neg	NA	NA	NA	NA	NA	NA	NA	NA	NA	NA	NA	NA
2012-08-29	Public	55	Female	Diagnosis	New case	Neg	Neg	NA	NA	MTB neg	NA	NA	NA	NA	NA	NA	NA	NA	NA	NA
2012-08-29	Public	40	Female	Diagnosis	New case	Neg	Neg	NA	NA	Indeterminate (invalid/error/no result)	NA	NA	NA	NA	NA	NA	NA	NA	NA	NA
2012-08-29	Public	24	Male	Diagnosis	Previous TB	Neg	Neg	NA	NA	MTB neg	NA	NA	NA	NA	NA	NA	NA	NA	NA	NA
2012-08-29	Public	65	Female	Diagnosis	New case	Neg	Neg	NA	NA	MTB neg	NA	NA	NA	NA	NA	NA	NA	NA	NA	NA
2012-08-29	Public	18	Male	Diagnosis	New case	Neg	Neg	NA	NA	MTB neg	NA	NA	NA	NA	NA	NA	NA	NA	NA	NA
2012-08-30	Public	46	Male	Diagnosis	New case	Neg	Neg	NA	NA	MTB neg	NA	NA	NA	NA	NA	NA	NA	NA	NA	NA
2012-08-29	Public	78	Male	Diagnosis	New case	Neg	NA	MTB pos	Not detected	NA	NA	NA	NA	NA	NA	NA	NA	NA	Yes	Parent TU
2012-08-29	Public	35	Female	Diagnosis	New case	Neg	Neg	NA	NA	MTB neg	NA	NA	NA	NA	NA	NA	NA	NA	NA	NA
2012-08-30	Public	70	Female	Diagnosis	New case	Neg	Neg	MTB neg	NA	NA	NA	NA	NA	NA	NA	NA	NA	NA	NA	NA
2012-08-30	Public	51	Male	Diagnosis	New case	Neg	Neg	NA	NA	MTB neg	NA	NA	NA	NA	NA	NA	NA	NA	NA	NA
2012-08-30	Public	17	Male	Diagnosis	New case	Neg	Neg	MTB neg	NA	MTB neg	NA	NA	NA	NA	NA	NA	NA	NA	NA	NA
2012-08-29	Public	48	Male	Diagnosis	New case	Neg	Neg	NA	NA	MTB neg	NA	NA	NA	NA	NA	NA	NA	NA	NA	NA
2012-08-31	Public	58	Male	Diagnosis	Previous TB	Neg	Neg	NA	NA	MTB neg	NA	NA	NA	NA	NA	NA	NA	NA	NA	NA
2012-08-27	Public	60	Female	Diagnosis	New case	Neg	NA	MTB neg	NA	NA	NA	NA	NA	NA	NA	NA	NA	NA	NA	NA
2012-08-28	Public	70	Male	Diagnosis	Previous TB	Neg	Neg	NA	NA	MTB neg	NA	NA	NA	NA	NA	NA	NA	NA	NA	NA
2012-08-31	NGO	10	Male	Diagnosis	New case	Neg	Neg	NA	NA	MTB neg	NA	NA	NA	NA	NA	NA	NA	NA	NA	NA
2012-08-31	NGO	67	Male	Diagnosis	Previous TB	Neg	Neg	NA	NA	MTB neg	NA	NA	NA	NA	NA	NA	NA	NA	NA	NA
2012-08-30	Public	40	Male	Diagnosis	New case	Neg	NA	MTB neg	NA	NA	NA	NA	NA	NA	NA	NA	NA	NA	NA	NA
2012-08-30	Public	60	Male	Diagnosis	New case	Neg	Neg	NA	NA	MTB neg	NA	NA	NA	NA	NA	NA	NA	NA	NA	NA
2012-08-30	Public	60	Female	Diagnosis	New case	Neg	Neg	NA	NA	MTB neg	NA	NA	NA	NA	NA	NA	NA	NA	NA	NA
2012-08-30	Public	39	Female	Diagnosis	New case	Neg	Neg	NA	NA	MTB neg	NA	NA	NA	NA	NA	NA	NA	NA	NA	NA
2012-08-31	Public	45	Male	Diagnosis	New case	Pos	Pos	NA	NA	MTB pos	Not detected	NA	NA	NA	NA	NA	2012-09-03	DOTS Cat. I	No	Parent TU
2012-09-01	NGO	16	Male	Diagnosis	New case	Neg	Neg	NA	NA	MTB neg	NA	NA	NA	NA	NA	NA	NA	NA	NA	NA
2012-09-01	Public	55	Male	Diagnosis	New case	Neg	Neg	NA	NA	MTB neg	NA	NA	NA	NA	NA	NA	NA	NA	NA	NA
2012-08-31	Public	65	Male	Diagnosis	New case	Neg	Neg	NA	NA	MTB neg	NA	NA	NA	NA	NA	NA	NA	NA	NA	NA
2012-08-03	Public	50	Male	Diagnosis	New case	Neg	Neg	MTB neg	NA	NA	NA	NA	NA	NA	NA	NA	NA	NA	NA	NA
2012-08-03	Public	50	Male	Diagnosis	New case	Neg	Neg	MTB neg	NA	NA	NA	NA	NA	NA	NA	NA	NA	NA	NA	NA
2012-07-14	Public	51	Male	Diagnosis	New case	Pos	Pos	NA	NA	MTB neg	NA	Collected	NA	NA	NA	NA	2012-07-27	DOTS Cat. I	No	Parent TU
2012-09-03	NGO	30	Male	Diagnosis	New case	Neg	Neg	NA	NA	MTB pos	Not detected	NA	NA	NA	NA	NA	2012-09-05	DOTS Cat. I	No	Parent TU
2012-08-31	Public	60	Male	Diagnosis	New case	Neg	Neg	NA	NA	MTB neg	NA	NA	NA	NA	NA	NA	NA	NA	NA	NA
2012-09-01	Public	40	Male	Diagnosis	New case	Neg	Neg	NA	NA	MTB neg	NA	NA	NA	NA	NA	NA	NA	NA	NA	NA
2012-09-02	Public	26	Male	Diagnosis	New case	Neg	Neg	NA	NA	MTB neg	NA	NA	NA	NA	NA	NA	NA	NA	NA	NA
2012-09-03	Public	55	Male	Diagnosis	New case	Neg	Neg	NA	NA	MTB neg	NA	NA	NA	NA	NA	NA	NA	NA	NA	NA
2012-08-31	Public	19	Male	Diagnosis	New case	Neg	Neg	NA	NA	MTB neg	NA	NA	NA	NA	NA	NA	NA	NA	NA	NA
2012-08-31	Public	55	Male	Diagnosis	New case	Pos	NA	MTB pos	Not detected	NA	NA	NA	NA	NA	NA	NA	2012-08-27	DOTS Cat. I	No	Parent TU
2012-09-01	Public	50	Male	Diagnosis	New case	Pos	Neg	NA	NA	MTB pos	Not detected	NA	NA	NA	NA	NA	NA	NA	Yes	Parent TU
2012-09-01	Public	20	Male	Diagnosis	New case	Neg	NA	MTB neg	NA	NA	NA	NA	NA	NA	NA	NA	NA	NA	NA	NA
2012-09-04	NGO	35	Male	Diagnosis	New case	Neg	Pos	NA	NA	MTB pos	Not detected	NA	NA	NA	NA	NA	2012-09-05	DOTS Cat. I	No	Parent TU
2012-09-05	Public	60	Female	MDR risk group	Previous TB	Pos	Pos	NA	NA	MTB pos	Not detected	NA	NA	NA	NA	NA	2012-09-14	DOTS Cat. II	No	Parent TU
2012-09-03	NGO	60	Male	Diagnosis	New case	Neg	Neg	NA	NA	MTB neg	NA	NA	NA	NA	NA	NA	NA	NA	NA	NA
2012-09-04	NGO	40	Female	Diagnosis	New case	Neg	Neg	NA	NA	MTB neg	NA	NA	NA	NA	NA	NA	NA	NA	NA	NA
2012-09-03	Public	50	Female	Diagnosis	New case	Neg	Neg	NA	NA	MTB neg	NA	NA	NA	NA	NA	NA	NA	NA	NA	NA
2012-09-03	Public	27	Female	Diagnosis	New case	Neg	Neg	NA	NA	MTB neg	NA	NA	NA	NA	NA	NA	NA	NA	NA	NA
2012-09-04	Public	65	Male	Diagnosis	New case	Neg	Neg	NA	NA	MTB neg	NA	NA	NA	NA	NA	NA	NA	NA	NA	NA
2012-09-03	Public	35	Male	Diagnosis	New case	Neg	Neg	NA	NA	MTB neg	NA	NA	NA	NA	NA	NA	NA	NA	NA	NA
2012-09-03	Public	70	Female	Diagnosis	New case	Neg	Neg	MTB neg	NA	NA	NA	NA	NA	NA	NA	NA	NA	NA	NA	NA
2012-09-04	Public	26	Male	Diagnosis	New case	Neg	Neg	NA	NA	MTB neg	NA	NA	NA	NA	NA	NA	NA	NA	NA	NA
2012-09-03	Public	32	Male	Diagnosis	New case	Neg	Neg	NA	NA	MTB neg	NA	NA	NA	NA	NA	NA	NA	NA	NA	NA
2012-09-03	Public	72	Female	Diagnosis	New case	Neg	Neg	NA	NA	MTB neg	NA	NA	NA	NA	NA	NA	NA	NA	NA	NA
2012-09-04	Public	30	Female	Diagnosis	New case	Neg	Neg	NA	NA	MTB neg	NA	NA	NA	NA	NA	NA	NA	NA	NA	NA
2012-09-04	Public	38	Male	Diagnosis	New case	Neg	Neg	NA	NA	MTB neg	NA	NA	NA	NA	NA	NA	NA	NA	NA	NA
2012-09-05	NGO	70	Male	Diagnosis	New case	Neg	Neg	NA	NA	MTB neg	NA	NA	NA	NA	NA	NA	NA	NA	NA	NA
2012-09-03	Public	22	Female	Diagnosis	New case	Neg	Neg	MTB neg	NA	NA	NA	NA	NA	NA	NA	NA	NA	NA	NA	NA
2012-09-05	Public	40	Male	Diagnosis	New case	Neg	Neg	NA	NA	MTB pos	Not detected	NA	NA	NA	NA	NA	2012-09-21	DOTS Cat. I	No	Parent TU
2012-09-03	Public	60	Male	Diagnosis	New case	Neg	Neg	NA	NA	MTB neg	NA	NA	NA	NA	NA	NA	NA	NA	NA	NA
2012-09-03	Public	24	Male	Diagnosis	New case	Neg	Neg	NA	NA	MTB neg	NA	NA	NA	NA	NA	NA	NA	NA	NA	NA
2012-09-03	Public	38	Male	Diagnosis	New case	Neg	Neg	NA	NA	MTB neg	NA	NA	NA	NA	NA	NA	NA	NA	NA	NA
2012-09-03	Public	40	Male	Diagnosis	New case	Neg	Neg	NA	NA	MTB neg	NA	NA	NA	NA	NA	NA	NA	NA	NA	NA
2012-09-03	Public	70	Male	Diagnosis	New case	Neg	Neg	NA	NA	MTB neg	NA	NA	NA	NA	NA	NA	NA	NA	NA	NA
2012-09-04	Public	45	Female	Diagnosis	New case	Neg	Neg	NA	NA	Indeterminate (invalid/error/no result)	NA	NA	NA	NA	NA	NA	NA	NA	NA	NA
2012-09-04	Public	50	Female	Diagnosis	New case	Neg	Neg	NA	NA	MTB neg	NA	NA	NA	NA	NA	NA	NA	NA	NA	NA
2012-09-04	Public	30	Male	Diagnosis	New case	Neg	Neg	NA	NA	MTB neg	NA	NA	NA	NA	NA	NA	NA	NA	NA	NA
2012-09-05	Public	65	Male	Diagnosis	New case	Neg	Neg	NA	NA	MTB neg	NA	NA	NA	NA	NA	NA	NA	NA	NA	NA
2012-09-06	Public	40	Female	Diagnosis	Previous TB	Neg	Pos	NA	NA	MTB pos	Not detected	NA	NA	NA	NA	NA	NA	NA	Yes	Parent TU
2012-09-06	NGO	56	Male	Diagnosis	New case	Neg	Neg	NA	NA	MTB neg	NA	NA	NA	NA	NA	NA	NA	NA	NA	NA
2012-09-06	NGO	38	Female	Diagnosis	New case	Neg	Neg	NA	NA	MTB neg	NA	NA	NA	NA	NA	NA	NA	NA	NA	NA
2012-09-06	NGO	70	Male	Diagnosis	New case	Neg	Neg	NA	NA	MTB neg	NA	NA	NA	NA	NA	NA	NA	NA	NA	NA
2012-09-04	Public	48	Female	Diagnosis	New case	Neg	Neg	NA	NA	MTB neg	NA	NA	NA	NA	NA	NA	NA	NA	NA	NA
2012-09-04	Public	60	Male	Diagnosis	New case	Neg	Neg	NA	NA	MTB neg	NA	NA	NA	NA	NA	NA	NA	NA	NA	NA
2012-09-04	Public	60	Male	Diagnosis	New case	Neg	Neg	NA	NA	MTB neg	NA	NA	NA	NA	NA	NA	NA	NA	NA	NA
2012-09-07	Public	55	Female	Diagnosis	New case	Neg	Neg	NA	NA	Indeterminate (invalid/error/no result)	NA	NA	NA	NA	NA	NA	NA	NA	NA	NA
2012-09-05	Public	52	Male	Diagnosis	New case	Neg	Neg	NA	NA	MTB neg	NA	NA	NA	NA	NA	NA	NA	NA	NA	NA
2012-09-06	Public	25	Female	Diagnosis	New case	Neg	Neg	NA	NA	MTB neg	NA	NA	NA	NA	NA	NA	2012-09-19	DOTS Cat. I	No	Parent TU
2012-09-05	Public	55	Male	Diagnosis	New case	Neg	Neg	NA	NA	Indeterminate (invalid/error/no result)	NA	NA	NA	NA	NA	NA	NA	NA	NA	NA
2012-09-06	Public	40	Female	Diagnosis	New case	Pos	Pos	NA	NA	MTB pos	Not detected	NA	NA	NA	NA	NA	NA	NA	No	Other TU
2012-09-06	Public	28	Male	Diagnosis	New case	Neg	Neg	NA	NA	MTB neg	NA	NA	NA	NA	NA	NA	NA	NA	NA	NA
2012-09-05	Public	75	Male	Diagnosis	New case	Neg	Neg	NA	NA	MTB neg	NA	NA	NA	NA	NA	NA	NA	NA	NA	NA
2012-09-06	Public	10	Male	Diagnosis	New case	Neg	Neg	NA	NA	MTB neg	NA	NA	NA	NA	NA	NA	NA	NA	NA	NA
2012-09-05	Public	70	Male	Diagnosis	New case	Neg	Neg	NA	NA	MTB neg	NA	NA	NA	NA	NA	NA	NA	NA	NA	NA
2012-09-05	Public	48	Male	Diagnosis	New case	Neg	Neg	NA	NA	MTB pos	Not detected	NA	NA	NA	NA	NA	NA	NA	Yes	Parent TU
2012-09-07	Public	68	Female	Diagnosis	New case	Neg	NA	MTB neg	NA	NA	NA	NA	NA	NA	NA	NA	NA	NA	NA	NA
2012-09-07	Public	30	Female	Diagnosis	New case	Neg	Neg	NA	NA	MTB neg	NA	NA	NA	NA	NA	NA	NA	NA	NA	NA
2012-09-06	NGO	50	Male	Diagnosis	New case	Pos	Pos	NA	NA	MTB pos	Not detected	NA	NA	NA	NA	NA	2012-09-28	DOTS Cat. I	No	Parent TU
2012-09-06	NGO	40	Female	Diagnosis	New case	Neg	Neg	NA	NA	MTB neg	NA	NA	NA	NA	NA	NA	NA	NA	NA	NA
2012-09-07	NGO	70	Male	Diagnosis	New case	Pos	Pos	NA	NA	MTB pos	Detected	NA	NA	NA	NA	NA	2012-09-10	DOTS Cat. I	No	Parent TU
2012-09-07	Public	41	Male	Diagnosis	New case	Neg	Neg	MTB neg	NA	NA	NA	NA	NA	NA	NA	NA	NA	NA	NA	NA
2012-09-06	Public	50	Male	Diagnosis	New case	Neg	Neg	NA	NA	MTB pos	Not detected	NA	NA	NA	NA	NA	2012-09-14	DOTS Cat. I	No	Parent TU
2012-09-06	Public	42	Male	Diagnosis	New case	Neg	Neg	NA	NA	MTB neg	NA	NA	NA	NA	NA	NA	NA	NA	NA	NA
2012-09-04	Public	31	Female	Diagnosis	New case	Neg	Neg	NA	NA	MTB neg	NA	NA	NA	NA	NA	NA	NA	NA	NA	NA
2012-09-04	Public	48	Male	Diagnosis	New case	Neg	Neg	NA	NA	MTB neg	NA	NA	NA	NA	NA	NA	NA	NA	NA	NA
2012-09-05	Public	30	Male	Diagnosis	New case	Neg	Neg	NA	NA	MTB pos	Not detected	NA	NA	NA	NA	NA	NA	NA	Yes	Parent TU
2012-09-05	Public	70	Male	Diagnosis	New case	Neg	Neg	NA	NA	MTB neg	NA	NA	NA	NA	NA	NA	NA	NA	NA	NA
2012-09-07	Public	30	Male	Diagnosis	New case	Neg	Neg	NA	NA	MTB neg	NA	NA	NA	NA	NA	NA	NA	NA	NA	NA
2012-09-07	Public	25	Male	Diagnosis	New case	Neg	Neg	NA	NA	MTB neg	NA	NA	NA	NA	NA	NA	NA	NA	NA	NA
2012-09-07	Public	60	Male	Diagnosis	Previous TB	Pos	Pos	NA	NA	MTB pos	Not detected	NA	NA	NA	NA	NA	2012-09-26	DOTS Cat. II	No	Parent TU
2012-09-07	Public	70	Male	Diagnosis	New case	Neg	Neg	NA	NA	MTB neg	NA	NA	NA	NA	NA	NA	NA	NA	NA	NA
2012-09-10	NGO	60	Female	Diagnosis	New case	Neg	Neg	NA	NA	MTB neg	NA	NA	NA	NA	NA	NA	NA	NA	NA	NA
2012-09-10	NGO	55	Male	Diagnosis	New case	Neg	Neg	NA	NA	MTB neg	NA	NA	NA	NA	NA	NA	NA	NA	NA	NA
2012-09-03	Public	70	Female	Diagnosis	New case	Neg	Neg	Indeterminate (invalid/error/no result)	NA	NA	NA	NA	NA	NA	NA	NA	NA	NA	NA	NA
2012-09-06	Public	80	Male	Diagnosis	New case	Neg	Neg	NA	NA	MTB neg	NA	NA	NA	NA	NA	NA	NA	NA	NA	NA
2012-09-07	Public	60	Male	Diagnosis	New case	Neg	NA	MTB neg	NA	NA	NA	NA	NA	NA	NA	NA	NA	NA	NA	NA
2012-09-10	NGO	60	Male	Diagnosis	New case	Neg	Neg	NA	NA	MTB neg	NA	NA	NA	NA	NA	NA	NA	NA	NA	NA
2012-09-10	NGO	30	Male	Diagnosis	New case	Neg	Neg	NA	NA	MTB neg	NA	NA	NA	NA	NA	NA	NA	NA	NA	NA
2012-09-08	Public	38	Male	Diagnosis	New case	Neg	Neg	NA	NA	MTB neg	NA	NA	NA	NA	NA	NA	NA	NA	NA	NA
2012-09-10	Public	40	Female	Diagnosis	New case	Neg	Neg	NA	NA	MTB neg	NA	NA	NA	NA	NA	NA	NA	NA	NA	NA
2012-09-10	NGO	52	Male	Diagnosis	Previous TB	Neg	Neg	NA	NA	MTB neg	NA	NA	NA	NA	NA	NA	NA	NA	NA	NA
2012-09-10	NGO	55	Female	Diagnosis	Previous TB	Neg	Neg	NA	NA	MTB neg	NA	NA	NA	NA	NA	NA	NA	NA	NA	NA
2012-09-10	NGO	15	Male	Diagnosis	New case	Neg	Neg	NA	NA	MTB neg	NA	NA	NA	NA	NA	NA	NA	NA	NA	NA
2012-09-08	Public	29	Male	Diagnosis	New case	Neg	Neg	NA	NA	MTB neg	NA	NA	NA	NA	NA	NA	NA	NA	NA	NA
2012-09-08	Public	70	Male	Diagnosis	New case	Neg	Neg	NA	NA	MTB neg	NA	NA	NA	NA	NA	NA	NA	NA	NA	NA
2012-09-07	Public	12	Male	Diagnosis	New case	Neg	Neg	NA	NA	MTB neg	NA	NA	NA	NA	NA	NA	NA	NA	NA	NA
2012-09-11	Public	45	Female	Diagnosis	New case	Neg	Neg	NA	NA	MTB neg	NA	NA	NA	NA	NA	NA	NA	NA	Yes	Parent TU
2012-09-06	Public	25	Female	Diagnosis	New case	Neg	NA	MTB neg	NA	MTB neg	NA	NA	NA	NA	NA	NA	NA	NA	NA	NA
2012-09-10	Public	32	Female	Diagnosis	New case	Neg	Neg	NA	NA	MTB neg	NA	NA	NA	NA	NA	NA	NA	NA	NA	NA
2012-09-10	Public	60	Female	Diagnosis	New case	Neg	Neg	NA	NA	MTB neg	NA	NA	NA	NA	NA	NA	NA	NA	NA	NA
2012-09-07	Public	30	Female	Diagnosis	New case	Neg	Neg	NA	NA	MTB neg	NA	NA	NA	NA	NA	NA	NA	NA	NA	NA
2012-09-11	Public	60	Female	Diagnosis	New case	Neg	Neg	NA	NA	MTB neg	NA	NA	NA	NA	NA	NA	NA	NA	NA	NA
2012-09-10	Public	18	Male	Diagnosis	New case	Neg	Neg	NA	NA	MTB neg	NA	NA	NA	NA	NA	NA	NA	NA	NA	NA
2012-09-11	Public	37	Male	Diagnosis	New case	Neg	Neg	NA	NA	MTB neg	NA	NA	NA	NA	NA	NA	NA	NA	NA	NA
2012-09-10	Public	68	Female	Diagnosis	New case	Neg	Neg	NA	NA	MTB neg	NA	NA	NA	NA	NA	NA	NA	NA	NA	NA
2012-09-11	Public	65	Female	Diagnosis	New case	Neg	Neg	NA	NA	MTB neg	NA	NA	NA	NA	NA	NA	NA	NA	NA	NA
2012-09-12	NGO	59	Male	Diagnosis	New case	Neg	Neg	NA	NA	MTB pos	Not detected	NA	NA	NA	NA	NA	2012-09-24	DOTS Cat. I	No	Parent TU
2012-09-10	Public	50	Male	Diagnosis	New case	Neg	NA	MTB neg	NA	NA	NA	NA	NA	NA	NA	NA	NA	NA	NA	NA
2012-09-10	Public	14	Female	Diagnosis	New case	Neg	NA	MTB neg	NA	NA	NA	NA	NA	NA	NA	NA	NA	NA	NA	NA
2012-09-11	Public	60	Female	Diagnosis	New case	Neg	Neg	NA	NA	MTB neg	NA	NA	NA	NA	NA	NA	NA	NA	NA	NA
2012-09-12	Public	25	Female	Diagnosis	New case	Neg	Neg	NA	NA	MTB neg	NA	NA	NA	NA	NA	NA	NA	NA	NA	NA
2012-09-12	Public	70	Female	Diagnosis	Previous TB	Neg	Neg	NA	NA	MTB neg	NA	NA	NA	NA	NA	NA	2012-10-10	DOTS Cat. II	No	Parent TU
2012-09-12	NGO	60	Male	Diagnosis	New case	Neg	Neg	NA	NA	MTB neg	NA	NA	NA	NA	NA	NA	NA	NA	NA	NA
2012-09-12	Public	35	Female	Diagnosis	New case	Neg	Neg	NA	NA	MTB neg	NA	NA	NA	NA	NA	NA	NA	NA	NA	NA
2012-09-09	Public	50	Male	Diagnosis	New case	Neg	Neg	NA	NA	MTB neg	NA	NA	NA	NA	NA	NA	NA	NA	NA	NA
2012-09-11	Public	41	Male	Diagnosis	New case	Neg	Neg	NA	NA	MTB neg	NA	NA	NA	NA	NA	NA	NA	NA	NA	NA
2012-09-12	NGO	32	Female	Diagnosis	New case	Neg	Neg	NA	NA	MTB neg	NA	NA	NA	NA	NA	NA	NA	NA	NA	NA
2012-09-13	Public	7	Male	Diagnosis	New case	Neg	Neg	NA	NA	MTB neg	NA	NA	NA	NA	NA	NA	NA	NA	NA	NA
2012-09-13	Public	25	Male	Diagnosis	New case	Neg	Neg	NA	NA	MTB neg	NA	NA	NA	NA	NA	NA	NA	NA	NA	NA
2012-09-13	NGO	40	Male	Diagnosis	New case	Neg	Neg	NA	NA	MTB neg	NA	NA	NA	NA	NA	NA	NA	NA	NA	NA
2012-09-13	NGO	35	Female	Diagnosis	New case	Neg	Neg	NA	NA	MTB neg	NA	NA	NA	NA	NA	NA	NA	NA	NA	NA
2012-09-13	NGO	35	Male	Diagnosis	New case	Neg	Neg	NA	NA	MTB neg	NA	NA	NA	NA	NA	NA	NA	NA	NA	NA
2012-09-11	Public	36	Male	Diagnosis	New case	Neg	Neg	NA	NA	MTB neg	NA	NA	NA	NA	NA	NA	NA	NA	NA	NA
2012-09-12	Public	45	Male	Diagnosis	New case	Neg	Neg	NA	NA	MTB neg	NA	NA	NA	NA	NA	NA	NA	NA	NA	NA
2012-09-10	Public	55	Male	Diagnosis	New case	Neg	Neg	NA	NA	MTB neg	NA	NA	NA	NA	NA	NA	NA	NA	NA	NA
2012-09-12	Public	20	Male	Diagnosis	New case	Neg	Neg	NA	NA	MTB neg	NA	NA	NA	NA	NA	NA	NA	NA	NA	NA
2012-09-10	Public	35	Male	Diagnosis	New case	Neg	NA	MTB neg	NA	MTB neg	NA	NA	NA	NA	NA	NA	NA	NA	NA	NA
2012-09-12	Public	45	Male	Diagnosis	New case	Neg	NA	MTB neg	NA	MTB neg	NA	NA	NA	NA	NA	NA	NA	NA	NA	NA
2012-09-12	Public	70	Male	Diagnosis	New case	Pos	Pos	NA	NA	MTB pos	Not detected	NA	NA	NA	NA	NA	NA	NA	Yes	Parent TU
2012-09-12	Public	55	Male	Diagnosis	New case	Neg	Neg	NA	NA	MTB neg	NA	NA	NA	NA	NA	NA	NA	NA	NA	NA
2012-09-11	Public	18	Male	Diagnosis	New case	Neg	Neg	MTB neg	NA	NA	NA	NA	NA	NA	NA	NA	NA	NA	NA	NA
2012-09-13	Public	18	Male	Diagnosis	New case	Neg	Neg	NA	NA	MTB neg	NA	NA	NA	NA	NA	NA	NA	NA	NA	NA
2012-09-13	Public	65	Male	Diagnosis	New case	Neg	Neg	NA	NA	MTB neg	NA	NA	NA	NA	NA	NA	NA	NA	NA	NA
2012-09-13	Public	62	Female	Diagnosis	New case	Neg	Neg	NA	NA	MTB neg	NA	NA	NA	NA	NA	NA	NA	NA	NA	NA
2012-09-13	Public	45	Male	Diagnosis	New case	Neg	Neg	NA	NA	MTB neg	NA	NA	NA	NA	NA	NA	NA	NA	NA	NA
2012-09-13	NGO	30	Male	Diagnosis	New case	Neg	Neg	NA	NA	MTB neg	NA	NA	NA	NA	NA	NA	NA	NA	NA	NA
2012-09-13	Public	70	Male	Diagnosis	New case	Neg	Neg	MTB pos	Not detected	MTB pos	Not detected	NA	NA	NA	NA	NA	NA	NA	Yes	Parent TU
2012-09-12	Public	65	Male	Diagnosis	New case	Neg	NA	MTB neg	NA	NA	NA	NA	NA	NA	NA	NA	NA	NA	NA	NA
2012-09-13	Public	56	Male	Diagnosis	New case	Neg	Neg	NA	NA	MTB neg	NA	NA	NA	NA	NA	NA	NA	NA	NA	NA
2012-09-13	Public	60	Male	Diagnosis	New case	Neg	Neg	NA	NA	MTB neg	NA	NA	NA	NA	NA	NA	NA	NA	NA	NA
2012-09-13	Public	55	Female	Diagnosis	New case	Neg	Neg	NA	NA	MTB neg	NA	NA	NA	NA	NA	NA	NA	NA	NA	NA
2012-09-13	Public	53	Female	Diagnosis	Previous TB	Neg	Neg	NA	NA	MTB neg	NA	NA	NA	NA	NA	NA	NA	NA	NA	NA
2012-09-13	Public	38	Male	Diagnosis	New case	Neg	Neg	NA	NA	MTB neg	NA	NA	NA	NA	NA	NA	NA	NA	NA	NA
2012-09-14	Public	43	Female	Diagnosis	New case	Neg	Neg	NA	NA	MTB neg	NA	NA	NA	NA	NA	NA	NA	NA	NA	NA
2012-09-13	Public	14	Male	Diagnosis	New case	Neg	Neg	NA	NA	MTB neg	NA	NA	NA	NA	NA	NA	NA	NA	NA	NA
2012-09-14	NGO	40	Female	Diagnosis	New case	Neg	Neg	NA	NA	MTB neg	NA	NA	NA	NA	NA	NA	NA	NA	NA	NA
2012-09-15	Public	48	Female	Diagnosis	New case	Neg	Neg	NA	NA	MTB neg	NA	NA	NA	NA	NA	NA	NA	NA	NA	NA
2012-09-14	Public	60	Male	Diagnosis	New case	Neg	Neg	NA	NA	MTB neg	NA	NA	NA	NA	NA	NA	NA	NA	NA	NA
2012-09-15	Public	28	Male	Diagnosis	New case	Pos	Pos	NA	NA	MTB pos	Not detected	NA	NA	NA	NA	NA	2012-09-26	DOTS Cat. I	No	Parent TU
2012-09-14	Public	60	Male	Diagnosis	New case	Neg	Neg	NA	NA	MTB neg	NA	NA	NA	NA	NA	NA	NA	NA	NA	NA
2012-09-14	Public	65	Female	Diagnosis	New case	Neg	NA	Indeterminate (invalid/error/no result)	NA	NA	NA	NA	NA	NA	NA	NA	NA	NA	NA	NA
2012-09-17	Public	8	Female	Diagnosis	New case	Neg	Neg	NA	NA	MTB neg	NA	NA	NA	NA	NA	NA	NA	NA	NA	NA
2012-09-13	Public	59	Female	Diagnosis	New case	Neg	NA	MTB neg	NA	MTB neg	NA	NA	NA	NA	NA	NA	NA	NA	NA	NA
2012-09-15	Public	55	Male	Diagnosis	New case	Neg	Neg	NA	NA	MTB neg	NA	NA	NA	NA	NA	NA	NA	NA	NA	NA
2012-09-15	Public	36	Male	Diagnosis	New case	Neg	Neg	NA	NA	MTB neg	NA	NA	NA	NA	NA	NA	NA	NA	NA	NA
2012-09-13	Public	45	Female	Diagnosis	New case	Neg	Neg	NA	NA	MTB neg	NA	NA	NA	NA	NA	NA	NA	NA	NA	NA
2012-09-14	Public	67	Male	Diagnosis	New case	Neg	Neg	NA	NA	MTB neg	NA	NA	NA	NA	NA	NA	NA	NA	NA	NA
2012-09-17	Public	65	Male	Diagnosis	New case	Neg	Neg	NA	NA	MTB neg	NA	NA	NA	NA	NA	NA	NA	NA	NA	NA
2012-09-15	Public	45	Male	Diagnosis	New case	Neg	Neg	NA	NA	MTB neg	NA	NA	NA	NA	NA	NA	NA	NA	NA	NA
2012-09-14	Public	65	Male	Diagnosis	New case	Neg	Neg	NA	NA	MTB neg	NA	NA	NA	NA	NA	NA	NA	NA	NA	NA
2012-09-14	Public	70	Male	Diagnosis	New case	Neg	Neg	MTB neg	NA	NA	NA	NA	NA	NA	NA	NA	NA	NA	NA	NA
2012-09-15	Public	50	Female	Diagnosis	New case	Neg	Neg	NA	NA	MTB neg	NA	NA	NA	NA	NA	NA	NA	NA	NA	NA
2012-09-16	Public	55	Male	Diagnosis	New case	Neg	Neg	NA	NA	MTB neg	NA	NA	NA	NA	NA	NA	NA	NA	NA	NA
2012-08-30	NGO	30	Female	Diagnosis	New case	Neg	Neg	NA	NA	MTB neg	NA	NA	NA	NA	NA	NA	NA	NA	NA	NA
2012-08-27	Public	50	Male	Diagnosis	New case	Neg	Neg	NA	NA	MTB neg	NA	NA	NA	NA	NA	NA	NA	NA	NA	NA
2012-08-27	Public	45	Female	Diagnosis	New case	Neg	Neg	NA	NA	MTB neg	NA	NA	NA	NA	NA	NA	NA	NA	NA	NA
2012-09-14	NGO	35	Female	Diagnosis	New case	Neg	Neg	NA	NA	MTB neg	NA	NA	NA	NA	NA	NA	NA	NA	NA	NA
2012-08-29	NGO	33	Male	Diagnosis	New case	Neg	Neg	NA	NA	MTB neg	NA	NA	NA	NA	NA	NA	NA	NA	NA	NA
2012-08-31	Public	55	Male	Diagnosis	New case	Neg	Neg	NA	NA	MTB neg	NA	NA	NA	NA	NA	NA	NA	NA	NA	NA
2012-08-30	NGO	30	Female	Diagnosis	New case	Neg	Neg	NA	NA	MTB neg	NA	NA	NA	NA	NA	NA	NA	NA	NA	NA
2012-09-01	NGO	30	Male	Diagnosis	New case	Neg	Neg	NA	NA	MTB neg	NA	NA	NA	NA	NA	NA	NA	NA	NA	NA
2012-09-01	NGO	32	Male	Diagnosis	New case	Neg	Neg	NA	NA	MTB neg	NA	NA	NA	NA	NA	NA	NA	NA	NA	NA
2012-09-01	NGO	45	Female	Diagnosis	New case	Neg	Neg	NA	NA	MTB neg	NA	NA	NA	NA	NA	NA	NA	NA	NA	NA
2012-09-01	NGO	35	Male	Diagnosis	New case	Neg	Neg	NA	NA	MTB neg	NA	NA	NA	NA	NA	NA	NA	NA	NA	NA
2012-09-03	NGO	34	Male	Diagnosis	New case	Neg	Neg	NA	NA	MTB neg	NA	NA	NA	NA	NA	NA	NA	NA	NA	NA
2012-09-03	Public	50	Female	Diagnosis	New case	Neg	Neg	NA	NA	MTB neg	NA	NA	NA	NA	NA	NA	NA	NA	NA	NA
2012-09-03	NGO	50	Female	Diagnosis	New case	Neg	Neg	NA	NA	MTB neg	NA	NA	NA	NA	NA	NA	NA	NA	NA	NA
2012-09-03	NGO	40	Male	Diagnosis	New case	Pos	Pos	NA	NA	MTB pos	Not detected	NA	NA	NA	NA	NA	2012-09-07	DOTS Cat. I	No	Parent TU
2012-09-08	NGO	24	Female	Diagnosis	New case	Neg	Neg	NA	NA	MTB neg	NA	NA	NA	NA	NA	NA	NA	NA	NA	NA
2012-09-06	NGO	70	Male	Diagnosis	New case	Neg	Neg	MTB neg	NA	NA	NA	NA	NA	NA	NA	NA	NA	NA	NA	NA
2012-09-07	NGO	35	Female	Diagnosis	New case	Neg	Neg	NA	NA	MTB neg	NA	NA	NA	NA	NA	NA	NA	NA	NA	NA
2012-09-11	NGO	65	Female	Diagnosis	New case	Neg	Neg	NA	NA	MTB neg	NA	NA	NA	NA	NA	NA	NA	NA	NA	NA
2012-09-12	NGO	70	Male	Diagnosis	New case	Neg	Neg	NA	NA	MTB neg	NA	NA	NA	NA	NA	NA	NA	NA	NA	NA
2012-09-18	Public	49	Female	Diagnosis	New case	Neg	Neg	NA	NA	MTB neg	NA	NA	NA	NA	NA	NA	NA	NA	NA	NA
2012-09-18	Public	55	Female	Diagnosis	New case	Neg	Neg	NA	NA	MTB neg	NA	NA	NA	NA	NA	NA	NA	NA	NA	NA
2012-09-18	Public	42	Female	Diagnosis	New case	Neg	Neg	NA	NA	MTB neg	NA	NA	NA	NA	NA	NA	NA	NA	NA	NA
2012-09-18	Public	23	Female	Diagnosis	New case	Neg	Neg	NA	NA	MTB neg	NA	NA	NA	NA	NA	NA	NA	NA	NA	NA
2012-09-17	Public	65	Male	Diagnosis	New case	Pos	Pos	NA	NA	MTB pos	Not detected	NA	NA	NA	NA	NA	2013-09-28	DOTS Cat. I	No	Other TU
2012-09-17	Public	24	Male	Diagnosis	New case	Neg	NA	MTB neg	NA	NA	NA	NA	NA	NA	NA	NA	NA	NA	NA	NA
2012-09-17	Public	45	Male	Diagnosis	New case	Neg	Neg	NA	NA	MTB neg	NA	NA	NA	NA	NA	NA	NA	NA	NA	NA
2012-09-17	Public	38	Male	Diagnosis	New case	Neg	Neg	NA	NA	MTB neg	NA	NA	NA	NA	NA	NA	NA	NA	NA	NA
2012-09-20	Public	38	Female	Diagnosis	Previous TB	Neg	Neg	NA	NA	MTB neg	NA	NA	NA	NA	NA	NA	NA	NA	NA	NA
2012-09-17	Public	40	Female	Diagnosis	New case	Neg	Neg	NA	NA	MTB neg	NA	NA	NA	NA	NA	NA	NA	NA	NA	NA
2012-09-20	Public	70	Male	Diagnosis	New case	Neg	Neg	NA	NA	MTB neg	NA	NA	NA	NA	NA	NA	NA	NA	NA	NA
2012-09-18	Public	15	Male	Diagnosis	New case	Neg	Neg	NA	NA	MTB neg	NA	NA	NA	NA	NA	NA	NA	NA	NA	NA
2012-09-17	Public	50	Male	Diagnosis	New case	Neg	Neg	NA	NA	MTB neg	NA	NA	NA	NA	NA	NA	NA	NA	NA	NA
2012-09-17	Public	58	Male	Diagnosis	New case	Pos	Pos	NA	NA	MTB pos	Not detected	NA	NA	NA	NA	NA	2012-10-05	DOTS Cat. I	No	Parent TU
2012-09-17	Public	40	Female	Diagnosis	New case	Neg	Neg	NA	NA	MTB neg	NA	NA	NA	NA	NA	NA	NA	NA	NA	NA
2012-09-16	Public	38	Male	Diagnosis	New case	Neg	Neg	NA	NA	MTB neg	NA	NA	NA	NA	NA	NA	NA	NA	NA	NA
2012-09-13	Public	35	Male	Diagnosis	New case	Neg	Neg	MTB neg	NA	NA	NA	NA	NA	NA	NA	NA	NA	NA	NA	NA
2012-09-16	Public	70	Male	Diagnosis	New case	Neg	Neg	MTB neg	NA	NA	NA	NA	NA	NA	NA	NA	NA	NA	NA	NA
2012-09-18	Public	45	Female	Diagnosis	New case	Neg	Neg	NA	NA	MTB neg	NA	NA	NA	NA	NA	NA	NA	NA	NA	NA
2012-09-20	Public	40	Male	Diagnosis	New case	Neg	Neg	NA	NA	MTB neg	NA	NA	NA	NA	NA	NA	NA	NA	NA	NA
2012-09-20	Public	60	Male	Diagnosis	New case	Neg	Neg	NA	NA	Indeterminate (invalid/error/no result)	NA	NA	NA	NA	NA	NA	NA	NA	NA	NA
2012-09-17	Public	70	Female	Diagnosis	New case	Neg	Neg	NA	NA	MTB neg	NA	NA	NA	NA	NA	NA	NA	NA	NA	NA
2012-09-19	Public	65	Female	Diagnosis	New case	Neg	Neg	MTB neg	NA	NA	NA	NA	NA	NA	NA	NA	NA	NA	NA	NA
2012-09-16	Public	60	Female	Diagnosis	New case	Neg	Neg	NA	NA	MTB neg	NA	NA	NA	NA	NA	NA	NA	NA	NA	NA
2012-09-17	Public	17	Male	Diagnosis	New case	Neg	NA	MTB neg	NA	NA	NA	NA	NA	NA	NA	NA	NA	NA	NA	NA
2012-09-14	Private	60	Female	Diagnosis	New case	Neg	Neg	NA	NA	MTB neg	NA	NA	NA	NA	NA	NA	NA	NA	NA	NA
2012-09-15	NGO	65	Male	Diagnosis	New case	Neg	Neg	NA	NA	MTB pos	Not detected	NA	NA	NA	NA	NA	NA	NA	Yes	Parent TU
2012-09-15	Public	25	Male	Diagnosis	New case	Neg	Neg	NA	NA	MTB neg	NA	NA	NA	NA	NA	NA	2012-10-08	DOTS Cat. I	NA	NA
2012-09-17	NGO	45	Female	Diagnosis	New case	Neg	Neg	NA	NA	MTB neg	NA	NA	NA	NA	NA	NA	NA	NA	NA	NA
2012-09-21	NGO	22	Male	Diagnosis	New case	Neg	Neg	NA	NA	MTB neg	NA	NA	NA	NA	NA	NA	NA	NA	NA	NA
2012-09-17	NGO	48	Male	Diagnosis	New case	Neg	Neg	NA	NA	MTB neg	NA	NA	NA	NA	NA	NA	NA	NA	NA	NA
2012-09-21	Public	52	Female	Diagnosis	New case	Neg	Neg	NA	NA	MTB neg	NA	NA	NA	NA	NA	NA	NA	NA	NA	NA
2012-09-22	NGO	65	Male	Diagnosis	Previous TB	Pos	Pos	NA	NA	MTB neg	NA	Collected	NA	NA	NA	NA	2012-09-26	DOTS Cat. II	No	Parent TU
2012-09-22	NGO	55	Male	Diagnosis	New case	Neg	Neg	NA	NA	MTB neg	NA	NA	NA	NA	NA	NA	NA	NA	NA	NA
2012-09-22	NGO	40	Male	Diagnosis	New case	Neg	Neg	NA	NA	MTB neg	NA	NA	NA	NA	NA	NA	NA	NA	NA	NA
2012-09-22	NGO	26	Male	Diagnosis	New case	Neg	Neg	NA	NA	MTB neg	92	NA	NA	NA	NA	NA	NA	NA	NA	NA
2012-09-24	Private	25	Female	Diagnosis	New case	Neg	Neg	NA	NA	MTB neg	NA	NA	NA	NA	NA	NA	NA	NA	NA	NA
2012-09-24	NGO	25	Male	Diagnosis	Previous TB	Pos	Pos	NA	NA	MTB pos	Not detected	NA	NA	NA	NA	NA	2012-09-28	DOTS Cat. II	No	Parent TU
2012-09-24	NGO	50	Female	Diagnosis	New case	Neg	Neg	NA	NA	MTB neg	NA	NA	NA	NA	NA	NA	NA	NA	NA	NA
2012-09-21	Public	50	Female	Diagnosis	New case	Neg	Neg	NA	NA	MTB neg	NA	NA	NA	NA	NA	NA	NA	NA	NA	NA
2012-09-21	Public	16	Female	Diagnosis	New case	Neg	Neg	NA	NA	MTB neg	NA	NA	NA	NA	NA	NA	NA	NA	NA	NA
2012-09-21	Public	60	Male	Diagnosis	New case	Neg	NA	MTB neg	NA	NA	NA	NA	NA	NA	NA	NA	NA	NA	NA	NA
2012-09-22	Public	45	Male	Diagnosis	New case	Neg	Neg	MTB neg	NA	NA	NA	NA	NA	NA	NA	NA	NA	NA	NA	NA
2012-09-20	Public	36	Female	Diagnosis	New case	Neg	Neg	NA	NA	MTB neg	NA	NA	NA	NA	NA	NA	NA	NA	NA	NA
2012-09-21	Public	65	Male	Diagnosis	New case	Neg	Neg	NA	NA	MTB neg	NA	NA	NA	NA	NA	NA	NA	NA	NA	NA
2012-09-24	Public	6	Female	Diagnosis	New case	Neg	Neg	NA	NA	MTB neg	NA	NA	NA	NA	NA	NA	NA	NA	NA	NA
2012-09-24	Public	41	Male	Diagnosis	New case	Neg	Neg	NA	NA	MTB pos	Not detected	NA	NA	NA	NA	NA	2012-08-31	DOTS Cat. I	No	Parent TU
2012-09-24	Public	35	Male	MDR risk group	Previous TB	Neg	Neg	NA	NA	MTB neg	NA	NA	NA	NA	NA	NA	NA	NA	NA	NA
2012-09-21	Public	30	Female	Diagnosis	New case	Neg	Neg	NA	NA	MTB neg	NA	NA	NA	NA	NA	NA	NA	NA	NA	NA
2012-09-22	Public	8	Female	Diagnosis	New case	Neg	Neg	NA	NA	MTB neg	NA	NA	NA	NA	NA	NA	NA	NA	NA	NA
2012-09-21	Public	20	Female	Diagnosis	New case	Neg	Neg	NA	NA	MTB neg	92	NA	NA	NA	NA	NA	NA	NA	NA	NA
2012-09-21	Public	35	Male	Diagnosis	New case	Neg	Neg	NA	NA	MTB neg	92	NA	NA	NA	NA	NA	NA	NA	NA	NA
2012-09-21	Public	70	Male	Diagnosis	New case	Neg	NA	MTB neg	NA	NA	NA	NA	NA	NA	NA	NA	NA	NA	NA	NA
2012-09-24	Public	75	Male	Diagnosis	New case	Neg	Neg	NA	NA	MTB neg	92	NA	NA	NA	NA	NA	NA	NA	NA	NA
2012-09-21	Public	35	Male	Diagnosis	New case	Neg	Neg	NA	NA	MTB neg	92	NA	NA	NA	NA	NA	NA	NA	NA	NA
2012-09-24	Public	60	Female	Diagnosis	New case	Neg	Neg	NA	NA	Indeterminate (invalid/error/no result)	92	NA	NA	NA	NA	NA	NA	NA	NA	NA
2012-09-17	Public	65	Male	Diagnosis	New case	Neg	Neg	NA	NA	MTB neg	92	NA	NA	NA	NA	NA	NA	NA	NA	NA
2012-09-17	Public	50	Male	Diagnosis	New case	Neg	Neg	NA	NA	Indeterminate (invalid/error/no result)	92	NA	NA	NA	NA	NA	NA	NA	NA	NA
2012-09-24	Public	68	Female	Diagnosis	New case	Neg	Neg	NA	NA	MTB neg	92	NA	NA	NA	NA	NA	NA	NA	NA	NA
2012-09-24	Public	45	Female	Diagnosis	New case	Neg	Neg	NA	NA	MTB neg	92	NA	NA	NA	NA	NA	NA	NA	NA	NA
2012-09-24	Public	65	Male	Diagnosis	New case	Neg	Neg	NA	NA	MTB neg	92	NA	NA	NA	NA	NA	NA	NA	NA	NA
2012-09-21	Public	70	Female	Diagnosis	New case	Neg	Neg	NA	NA	MTB neg	NA	NA	NA	NA	NA	NA	NA	NA	NA	NA
2012-09-21	Public	70	Male	Diagnosis	New case	Neg	Neg	NA	NA	MTB neg	NA	NA	NA	NA	NA	NA	NA	NA	NA	NA
2012-09-21	Public	50	Male	Diagnosis	New case	Neg	Neg	NA	NA	MTB pos	Not detected	NA	NA	NA	NA	NA	NA	NA	Yes	Parent TU
2012-09-21	Public	40	Male	Diagnosis	New case	Neg	Neg	NA	NA	Indeterminate (invalid/error/no result)	NA	NA	NA	NA	NA	NA	NA	NA	NA	NA
2012-09-22	Public	38	Female	Diagnosis	New case	Neg	Neg	NA	NA	Indeterminate (invalid/error/no result)	NA	NA	NA	NA	NA	NA	NA	NA	NA	NA
2012-09-24	Public	40	Male	Diagnosis	New case	Neg	Neg	MTB neg	NA	NA	NA	NA	NA	NA	NA	NA	NA	NA	NA	NA
2012-09-24	Public	65	Female	Diagnosis	New case	Neg	NA	MTB neg	NA	NA	NA	NA	NA	NA	NA	NA	NA	NA	NA	NA
2012-09-21	Public	40	Male	Diagnosis	New case	Neg	NA	MTB neg	NA	MTB neg	NA	NA	NA	NA	NA	NA	NA	NA	NA	NA
2012-09-21	Public	22	Female	Diagnosis	New case	Neg	Neg	NA	NA	MTB neg	NA	NA	NA	NA	NA	NA	NA	NA	NA	NA
2012-09-21	Public	60	Male	Diagnosis	New case	Neg	Neg	NA	NA	MTB neg	NA	NA	NA	NA	NA	NA	NA	NA	NA	NA
2012-09-21	Public	40	Female	Diagnosis	New case	Neg	Neg	NA	NA	MTB neg	NA	NA	NA	NA	NA	NA	NA	NA	NA	NA
2012-09-22	Public	40	Male	Diagnosis	New case	Neg	Neg	NA	NA	MTB neg	NA	NA	NA	NA	NA	NA	NA	NA	NA	NA
2012-09-22	Public	45	Female	Diagnosis	New case	Neg	Neg	NA	NA	Indeterminate (invalid/error/no result)	NA	NA	NA	NA	NA	NA	NA	NA	NA	NA
2012-09-22	Public	35	Female	Diagnosis	New case	Neg	Neg	NA	NA	MTB neg	NA	NA	NA	NA	NA	NA	NA	NA	NA	NA
2012-09-22	Public	35	Male	Diagnosis	New case	Neg	Neg	NA	NA	Indeterminate (invalid/error/no result)	NA	NA	NA	NA	NA	NA	NA	NA	NA	NA
2012-09-22	Public	25	Female	Diagnosis	New case	Pos	Pos	NA	NA	MTB pos	Not detected	NA	NA	NA	NA	NA	2012-10-01	DOTS Cat. I	No	Parent TU
2012-09-22	Public	65	Male	Diagnosis	New case	Neg	Neg	NA	NA	MTB neg	NA	NA	NA	NA	NA	NA	NA	NA	NA	NA
2012-09-21	Public	56	Female	Diagnosis	New case	Neg	Neg	NA	NA	Indeterminate (invalid/error/no result)	NA	NA	NA	NA	NA	NA	NA	NA	NA	NA
2012-09-21	Public	50	Female	Diagnosis	New case	Neg	Neg	NA	NA	MTB neg	NA	NA	NA	NA	NA	NA	NA	NA	NA	NA
2012-09-22	Public	55	Female	Diagnosis	New case	Neg	Neg	NA	NA	MTB neg	NA	NA	NA	NA	NA	NA	NA	NA	NA	NA
2012-09-22	Public	65	Male	Diagnosis	New case	Neg	Neg	NA	NA	Indeterminate (invalid/error/no result)	NA	NA	NA	NA	NA	NA	NA	NA	NA	NA
2012-09-25	Public	40	Female	Diagnosis	New case	Neg	Neg	NA	NA	MTB neg	NA	NA	NA	NA	NA	NA	NA	NA	NA	NA
2012-09-25	Public	66	Male	Diagnosis	New case	Neg	Neg	NA	NA	MTB neg	NA	NA	NA	NA	NA	NA	NA	NA	NA	NA
2012-09-20	Public	65	Male	Diagnosis	New case	Neg	Neg	NA	NA	MTB neg	NA	NA	NA	NA	NA	NA	NA	NA	NA	NA
2012-09-24	Public	50	Female	Diagnosis	New case	Neg	Neg	NA	NA	MTB neg	NA	NA	NA	NA	NA	NA	NA	NA	NA	NA
2012-09-25	Public	41	Female	Diagnosis	New case	Neg	Neg	NA	NA	MTB neg	NA	NA	NA	NA	NA	NA	NA	NA	NA	NA
2012-09-24	Public	50	Male	Diagnosis	New case	Neg	Neg	NA	NA	Indeterminate (invalid/error/no result)	NA	NA	NA	NA	NA	NA	NA	NA	NA	NA
2012-09-22	Public	55	Female	Diagnosis	New case	Neg	NA	MTB neg	NA	MTB neg	NA	NA	NA	NA	NA	NA	NA	NA	NA	NA
2012-09-24	Public	50	Male	Diagnosis	New case	Neg	Neg	NA	NA	MTB neg	NA	NA	NA	NA	NA	NA	NA	NA	NA	NA
2012-09-25	Public	20	Female	Diagnosis	New case	Neg	Neg	NA	NA	MTB neg	NA	NA	NA	NA	NA	NA	NA	NA	NA	NA
2012-09-25	Public	65	Male	Diagnosis	New case	Neg	Neg	NA	NA	MTB neg	NA	NA	NA	NA	NA	NA	NA	NA	NA	NA
2012-09-22	Public	45	Female	Diagnosis	New case	Neg	Neg	NA	NA	MTB neg	NA	NA	NA	NA	NA	NA	NA	NA	NA	NA
2012-09-25	Public	50	Male	Diagnosis	New case	Neg	Neg	NA	NA	MTB neg	NA	NA	NA	NA	NA	NA	NA	NA	NA	NA
2012-09-25	NGO	65	Male	Diagnosis	New case	Neg	Neg	NA	NA	MTB neg	NA	NA	NA	NA	NA	NA	NA	NA	NA	NA
2012-09-25	Public	35	Male	Diagnosis	New case	Neg	NA	MTB neg	NA	NA	NA	NA	NA	NA	NA	NA	NA	NA	NA	NA
2012-09-25	Public	55	Female	Diagnosis	New case	Neg	NA	MTB neg	NA	MTB neg	NA	NA	NA	NA	NA	NA	NA	NA	NA	NA
2012-09-25	Public	60	Female	Diagnosis	New case	Neg	Neg	NA	NA	MTB neg	NA	NA	NA	NA	NA	NA	NA	NA	NA	NA
2012-09-21	Public	45	Female	Diagnosis	New case	Neg	Neg	NA	NA	MTB neg	NA	NA	NA	NA	NA	NA	NA	NA	NA	NA
2012-09-25	Public	65	Male	Diagnosis	New case	Neg	NA	MTB neg	NA	MTB neg	NA	NA	NA	NA	NA	NA	NA	NA	NA	NA
2012-09-26	Public	60	Male	Diagnosis	New case	Neg	NA	Indeterminate (invalid/error/no result)	NA	Indeterminate (invalid/error/no result)	NA	NA	NA	NA	NA	NA	NA	NA	NA	NA
2012-09-25	NGO	50	Male	Diagnosis	New case	Neg	Neg	NA	NA	MTB neg	NA	NA	NA	NA	NA	NA	NA	NA	NA	NA
2012-09-26	Public	65	Female	Diagnosis	New case	Neg	Neg	NA	NA	MTB neg	NA	NA	NA	NA	NA	NA	NA	NA	NA	NA
2012-09-24	Public	35	Female	Diagnosis	Previous TB	Neg	Neg	NA	NA	MTB neg	NA	NA	NA	NA	NA	NA	NA	NA	NA	NA
2012-09-26	Public	60	Female	Diagnosis	New case	Neg	NA	MTB neg	NA	MTB neg	NA	NA	NA	NA	NA	NA	NA	NA	NA	NA
2012-09-27	NGO	34	Male	Diagnosis	New case	Neg	Neg	NA	NA	MTB neg	NA	NA	NA	NA	NA	NA	NA	NA	NA	NA
2012-09-26	Public	22	Male	Diagnosis	New case	Pos	Pos	NA	NA	MTB pos	Not detected	NA	NA	NA	NA	NA	2012-09-28	DOTS Cat. I	No	Parent TU
2012-09-26	Public	55	Female	Diagnosis	New case	Neg	Neg	NA	NA	MTB neg	NA	NA	NA	NA	NA	NA	NA	NA	NA	NA
2012-09-26	Public	12	Female	Diagnosis	New case	Neg	Neg	NA	NA	MTB neg	NA	NA	NA	NA	NA	NA	NA	NA	NA	NA
2012-09-26	NGO	30	Female	Diagnosis	New case	Neg	Neg	NA	NA	MTB neg	NA	NA	NA	NA	NA	NA	NA	NA	NA	NA
2012-09-26	NGO	75	Male	Diagnosis	New case	Neg	Neg	NA	NA	MTB neg	NA	NA	NA	NA	NA	NA	NA	NA	NA	NA
2012-09-22	Public	55	Male	Diagnosis	New case	Neg	Neg	NA	NA	MTB neg	NA	NA	NA	NA	NA	NA	NA	NA	NA	NA
2012-09-25	Public	30	Female	Diagnosis	New case	Neg	NA	MTB neg	NA	NA	NA	NA	NA	NA	NA	NA	NA	NA	NA	NA
2012-09-25	Public	50	Male	Repeated	New case	Neg	Neg	NA	NA	MTB neg	NA	NA	NA	NA	NA	NA	NA	NA	NA	NA
2012-09-25	Public	48	Male	Diagnosis	New case	Neg	Neg	MTB neg	NA	NA	NA	NA	NA	NA	NA	NA	NA	NA	NA	NA
2012-09-25	Public	60	Female	Diagnosis	New case	Neg	Neg	NA	NA	MTB neg	NA	NA	NA	NA	NA	NA	NA	NA	NA	NA
2012-09-22	Public	20	Male	Diagnosis	New case	Neg	Neg	NA	NA	MTB neg	NA	NA	NA	NA	NA	NA	NA	NA	NA	NA
2012-09-27	Public	35	Male	Diagnosis	New case	Neg	Neg	NA	NA	MTB neg	NA	NA	NA	NA	NA	NA	NA	NA	NA	NA
2012-09-27	NGO	35	Female	Diagnosis	New case	Neg	NA	MTB neg	NA	NA	NA	NA	NA	NA	NA	NA	NA	NA	NA	NA
2012-09-27	Public	68	Male	Diagnosis	New case	Neg	Neg	NA	NA	MTB neg	NA	NA	NA	NA	NA	NA	NA	NA	NA	NA
2012-07-26	Public	58	Male	Diagnosis	New case	Neg	Neg	NA	NA	MTB neg	NA	NA	NA	NA	NA	NA	NA	NA	NA	NA
2012-09-28	Public	66	Male	Diagnosis	Previous TB	Neg	Neg	NA	NA	MTB neg	NA	NA	NA	NA	NA	NA	NA	NA	NA	NA
2012-09-28	Private	60	Female	Diagnosis	Previous TB	Neg	Neg	NA	NA	MTB pos	Not detected	NA	NA	NA	NA	NA	2012-09-28	DOTS Cat. II	No	Parent TU
2012-09-28	Public	55	Male	Diagnosis	New case	Neg	Neg	NA	NA	MTB neg	NA	NA	NA	NA	NA	NA	NA	NA	NA	NA
2012-09-29	Private	35	Male	Diagnosis	New case	Neg	Neg	NA	NA	MTB neg	NA	NA	NA	NA	NA	NA	NA	NA	NA	NA
2012-09-28	Public	45	Female	Diagnosis	New case	Neg	Neg	NA	NA	MTB neg	NA	NA	NA	NA	NA	NA	NA	NA	NA	NA
2012-09-26	Public	70	Male	Diagnosis	New case	Neg	Neg	NA	NA	MTB neg	NA	NA	NA	NA	NA	NA	NA	NA	NA	NA
2012-09-28	Public	40	Male	Diagnosis	New case	Neg	Neg	NA	NA	MTB neg	NA	NA	NA	NA	NA	NA	NA	NA	NA	NA
2012-09-28	Public	22	Male	Diagnosis	New case	Neg	NA	MTB neg	NA	MTB neg	NA	NA	NA	NA	NA	NA	NA	NA	NA	NA
2012-09-26	Public	35	Male	Diagnosis	New case	Neg	NA	MTB neg	NA	MTB neg	NA	NA	NA	NA	NA	NA	NA	NA	NA	NA
2012-09-29	Private	52	Male	Diagnosis	New case	Neg	Neg	NA	NA	MTB neg	NA	NA	NA	NA	NA	NA	NA	NA	NA	NA
2012-09-28	Public	38	Male	Diagnosis	New case	Neg	Neg	NA	NA	MTB neg	NA	NA	NA	NA	NA	NA	NA	NA	NA	NA
2012-09-26	Public	50	Male	Diagnosis	New case	Neg	Neg	NA	NA	MTB neg	NA	NA	NA	NA	NA	NA	NA	NA	NA	NA
2012-09-26	Public	70	Male	Diagnosis	New case	Neg	Neg	NA	NA	MTB neg	NA	NA	NA	NA	NA	NA	NA	NA	NA	NA
2012-09-27	Public	40	Female	Diagnosis	New case	Neg	Neg	NA	NA	MTB neg	NA	NA	NA	NA	NA	NA	NA	NA	NA	NA
2012-09-28	Public	38	Male	Diagnosis	New case	Neg	Neg	NA	NA	MTB neg	NA	NA	NA	NA	NA	NA	NA	NA	NA	NA
2012-09-28	Public	65	Male	Diagnosis	New case	Neg	Neg	NA	NA	MTB neg	NA	NA	NA	NA	NA	NA	NA	NA	NA	NA
2012-09-27	Public	60	Male	Diagnosis	New case	Neg	Neg	NA	NA	MTB neg	NA	NA	NA	NA	NA	NA	NA	NA	NA	NA
2012-09-27	Public	55	Female	Diagnosis	New case	Neg	Neg	NA	NA	MTB neg	NA	NA	NA	NA	NA	NA	NA	NA	NA	NA
2012-09-28	Public	65	Male	Diagnosis	New case	Neg	Neg	NA	NA	MTB neg	NA	NA	NA	NA	NA	NA	NA	NA	NA	NA
2012-09-28	Public	50	Female	Diagnosis	New case	Neg	Neg	NA	NA	MTB neg	NA	NA	NA	NA	NA	NA	NA	NA	NA	NA
2012-09-28	Public	65	Male	Diagnosis	New case	Neg	Neg	NA	NA	MTB neg	NA	NA	NA	NA	NA	NA	NA	NA	NA	NA
2012-09-28	Public	50	Male	Diagnosis	New case	Neg	Neg	NA	NA	MTB neg	NA	NA	NA	NA	NA	NA	NA	NA	NA	NA
2012-10-01	Public	52	Male	Diagnosis	New case	Neg	Neg	NA	NA	MTB neg	NA	NA	NA	NA	NA	NA	NA	NA	NA	NA
2012-10-01	NGO	55	Female	Diagnosis	New case	Neg	Neg	NA	NA	MTB neg	NA	NA	NA	NA	NA	NA	NA	NA	NA	NA
2012-10-01	NGO	50	Female	Diagnosis	New case	Neg	Neg	NA	NA	MTB neg	NA	NA	NA	NA	NA	NA	NA	NA	NA	NA
2012-10-01	NGO	52	Male	Diagnosis	New case	Neg	Neg	NA	NA	MTB neg	NA	NA	NA	NA	NA	NA	NA	NA	NA	NA
2012-10-01	Public	23	Female	Diagnosis	New case	Neg	Neg	NA	NA	MTB neg	NA	NA	NA	NA	NA	NA	NA	NA	NA	NA
2012-10-01	Public	60	Male	Diagnosis	New case	Neg	Neg	NA	NA	MTB neg	NA	NA	NA	NA	NA	NA	NA	NA	NA	NA
2012-09-29	Public	43	Female	Diagnosis	New case	Neg	Neg	NA	NA	MTB neg	NA	NA	NA	NA	NA	NA	NA	NA	NA	NA
2012-10-01	Public	59	Female	Diagnosis	New case	Neg	NA	MTB neg	NA	MTB neg	NA	NA	NA	NA	NA	NA	NA	NA	NA	NA
2012-09-29	Public	42	Male	Diagnosis	New case	Neg	Neg	NA	NA	MTB neg	NA	NA	NA	NA	NA	NA	NA	NA	NA	NA
2012-10-01	Public	40	Female	Diagnosis	New case	Neg	NA	MTB neg	NA	MTB neg	NA	NA	NA	NA	NA	NA	NA	NA	NA	NA
2012-10-01	Public	55	Male	Diagnosis	New case	Neg	Neg	NA	NA	MTB neg	NA	NA	NA	NA	NA	NA	NA	NA	NA	NA
2012-10-01	Public	23	Female	Diagnosis	New case	Neg	NA	MTB neg	NA	NA	NA	NA	NA	NA	NA	NA	NA	NA	NA	NA
2012-09-29	Public	48	Male	Diagnosis	Previous TB	Neg	Neg	NA	NA	MTB pos	Not detected	NA	NA	NA	NA	NA	2012-10-19	DOTS Cat. II	No	Parent TU
2012-10-01	Public	55	Female	Diagnosis	New case	Neg	Neg	NA	NA	MTB neg	NA	NA	NA	NA	NA	NA	NA	NA	NA	NA
2012-09-20	Public	27	Male	Diagnosis	New case	Neg	Neg	NA	NA	MTB neg	NA	NA	NA	NA	NA	NA	NA	NA	NA	NA
2012-09-28	Public	64	Male	Diagnosis	New case	Neg	Neg	NA	NA	MTB neg	NA	NA	NA	NA	NA	NA	NA	NA	NA	NA
2012-10-01	Public	55	Female	Diagnosis	New case	Neg	Neg	NA	NA	MTB neg	NA	NA	NA	NA	NA	NA	NA	NA	NA	NA
2012-10-01	Public	40	Female	Diagnosis	New case	Neg	Neg	NA	NA	MTB neg	NA	NA	NA	NA	NA	NA	NA	NA	NA	NA
2012-10-01	Public	75	Male	Diagnosis	New case	Neg	Neg	NA	NA	MTB neg	NA	NA	NA	NA	NA	NA	NA	NA	NA	NA
2012-10-02	Public	30	Male	MDR risk group	Previous TB	Pos	Pos	NA	NA	MTB pos	Not detected	NA	NA	NA	NA	NA	2012-05-02	DOTS Cat. II	No	Parent TU
2012-10-02	Public	21	Male	Diagnosis	Previous TB	Neg	Neg	NA	NA	MTB neg	NA	NA	NA	NA	NA	NA	NA	NA	NA	NA
2012-10-02	Public	50	Male	Diagnosis	Previous TB	Neg	Neg	NA	NA	MTB neg	NA	NA	NA	NA	NA	NA	NA	NA	NA	NA
2012-10-03	NGO	65	Female	Diagnosis	New case	Neg	Neg	NA	NA	MTB neg	NA	NA	NA	NA	NA	NA	NA	NA	NA	NA
2012-10-03	NGO	60	Female	Diagnosis	New case	Neg	Neg	NA	NA	MTB neg	NA	NA	NA	NA	NA	NA	NA	NA	NA	NA
2012-10-03	Public	36	Male	Diagnosis	New case	Neg	Neg	NA	NA	MTB neg	NA	NA	NA	NA	NA	NA	NA	NA	NA	NA
2012-10-03	Public	45	Male	Diagnosis	New case	Neg	Neg	NA	NA	MTB neg	NA	NA	NA	NA	NA	NA	NA	NA	NA	NA
2012-10-03	Public	70	Female	Diagnosis	New case	Neg	Neg	NA	NA	MTB neg	NA	NA	NA	NA	NA	NA	NA	NA	NA	NA
2012-10-01	Public	10	Male	Diagnosis	New case	Neg	Neg	NA	NA	MTB neg	NA	NA	NA	NA	NA	NA	NA	NA	NA	NA
2012-09-29	Public	82	Male	Diagnosis	New case	Neg	NA	MTB neg	NA	NA	NA	NA	NA	NA	NA	NA	NA	NA	NA	NA
2012-09-29	Public	30	Female	Diagnosis	New case	Neg	Neg	NA	NA	MTB neg	NA	NA	NA	NA	NA	NA	NA	NA	NA	NA
2012-10-01	Public	60	Female	Diagnosis	New case	Neg	Neg	NA	NA	MTB neg	NA	NA	NA	NA	NA	NA	NA	NA	NA	NA
2012-10-03	Public	70	Female	Diagnosis	New case	Neg	Neg	NA	NA	MTB neg	NA	NA	NA	NA	NA	NA	NA	NA	NA	NA
2012-10-03	Public	42	Female	Diagnosis	New case	Neg	Neg	NA	NA	MTB neg	NA	NA	NA	NA	NA	NA	NA	NA	NA	NA
2012-10-03	Public	50	Male	Diagnosis	New case	Neg	Neg	NA	NA	MTB neg	NA	NA	NA	NA	NA	NA	NA	NA	NA	NA
2012-10-03	Public	60	Male	Diagnosis	New case	Neg	Neg	NA	NA	MTB neg	NA	NA	NA	NA	NA	NA	NA	NA	NA	NA
2012-10-04	NGO	38	Male	Diagnosis	New case	Neg	Neg	NA	NA	MTB neg	NA	NA	NA	NA	NA	NA	NA	NA	NA	NA
2012-10-04	NGO	55	Male	Diagnosis	New case	Neg	Neg	NA	NA	MTB neg	NA	NA	NA	NA	NA	NA	NA	NA	NA	NA
2012-10-03	Public	52	Male	Diagnosis	New case	Neg	Neg	NA	NA	MTB pos	Not detected	NA	NA	NA	NA	NA	2012-10-19	DOTS Cat. I	No	Other TU
2012-10-04	Public	40	Female	Diagnosis	New case	Neg	Neg	NA	NA	MTB neg	NA	NA	NA	NA	NA	NA	NA	NA	NA	NA
2012-10-04	Public	60	Male	Diagnosis	New case	Neg	Neg	NA	NA	MTB pos	Not detected	NA	NA	NA	NA	NA	2012-10-08	DOTS Cat. I	No	Parent TU
2012-10-03	Public	80	Male	Diagnosis	New case	Neg	Neg	NA	NA	MTB pos	Not detected	NA	NA	NA	NA	NA	NA	NA	Yes	Parent TU
2012-10-04	Public	62	Male	Diagnosis	New case	Neg	Neg	NA	NA	MTB neg	NA	NA	NA	NA	NA	NA	NA	NA	NA	NA
2012-10-03	Public	60	Female	Diagnosis	New case	Neg	Neg	NA	NA	MTB neg	NA	NA	NA	NA	NA	NA	NA	NA	NA	NA
2012-10-03	Public	31	Female	Diagnosis	New case	Neg	Neg	NA	NA	MTB neg	NA	NA	NA	NA	NA	NA	NA	NA	NA	NA
2012-10-04	Public	46	Male	Diagnosis	New case	Neg	Neg	NA	NA	MTB neg	NA	NA	NA	NA	NA	NA	NA	NA	NA	NA
2012-10-04	Public	30	Male	Diagnosis	New case	Neg	Neg	NA	NA	MTB neg	NA	NA	NA	NA	NA	NA	NA	NA	NA	NA
2012-10-04	Public	35	Female	Diagnosis	New case	Neg	Pos	NA	NA	MTB pos	Not detected	NA	NA	NA	NA	NA	2012-10-05	DOTS Cat. I	No	Parent TU
2012-10-04	Public	70	Male	Diagnosis	New case	Neg	Neg	NA	NA	MTB neg	NA	NA	NA	NA	NA	NA	NA	NA	NA	NA
2012-10-04	Public	30	Male	Diagnosis	New case	Neg	Neg	NA	NA	MTB neg	NA	NA	NA	NA	NA	NA	2012-11-02	DOTS Cat. I	NA	NA
2012-10-03	Public	45	Female	Diagnosis	New case	Neg	Neg	NA	NA	MTB neg	NA	NA	NA	NA	NA	NA	NA	NA	NA	NA
2012-10-05	NGO	14	Male	Diagnosis	New case	Neg	Neg	NA	NA	MTB neg	NA	NA	NA	NA	NA	NA	NA	NA	NA	NA
2012-10-05	NGO	50	Male	Diagnosis	New case	Neg	Neg	NA	NA	MTB neg	NA	NA	NA	NA	NA	NA	NA	NA	NA	NA
2012-10-03	Public	60	Male	Diagnosis	New case	Pos	Pos	NA	NA	MTB pos	Not detected	NA	NA	NA	NA	NA	NA	NA	Yes	Parent TU
2012-10-05	NGO	70	Male	Diagnosis	New case	Neg	Neg	NA	NA	MTB neg	NA	NA	NA	NA	NA	NA	NA	NA	NA	NA
2012-10-03	Public	55	Male	Repeated	New case	Neg	Neg	NA	NA	MTB neg	NA	NA	NA	NA	NA	NA	NA	NA	NA	NA
2012-10-03	Public	60	Female	Diagnosis	New case	Neg	Neg	NA	NA	MTB neg	NA	NA	NA	NA	NA	NA	NA	NA	NA	NA
2012-10-04	Public	47	Male	Diagnosis	New case	Neg	Neg	NA	NA	MTB neg	NA	NA	NA	NA	NA	NA	NA	NA	NA	NA
2012-10-04	Public	40	Female	Diagnosis	New case	Pos	Pos	NA	NA	MTB pos	Not detected	NA	NA	NA	NA	NA	2012-10-08	DOTS Cat. I	No	Parent TU
2012-10-04	Public	21	Male	Diagnosis	New case	Neg	NA	MTB neg	NA	MTB neg	NA	NA	NA	NA	NA	NA	NA	NA	NA	NA
2012-10-05	Public	20	Male	Diagnosis	New case	Pos	Pos	NA	NA	MTB pos	Not detected	NA	NA	NA	NA	NA	NA	NA	Yes	Parent TU
2012-10-05	Public	40	Male	Diagnosis	New case	Neg	Neg	NA	NA	MTB neg	NA	NA	NA	NA	NA	NA	NA	NA	NA	NA
2012-10-05	Public	75	Male	Diagnosis	Previous TB	Pos	Pos	NA	NA	MTB neg	NA	Collected	NA	Done	NA	NA	2012-10-10	DOTS Cat. II	No	Parent TU
2012-10-04	Public	65	Male	Diagnosis	New case	Neg	Neg	NA	NA	MTB neg	NA	NA	NA	NA	NA	NA	NA	NA	NA	NA
2012-10-08	Public	56	Male	Diagnosis	New case	Neg	Neg	NA	NA	MTB neg	NA	NA	NA	NA	NA	NA	NA	NA	NA	NA
2012-10-05	Public	50	Male	Diagnosis	Previous TB	Pos	Pos	NA	NA	MTB pos	Not detected	NA	NA	NA	NA	NA	2012-10-12	DOTS Cat. II	No	Parent TU
2012-10-05	Public	19	Male	Diagnosis	New case	Neg	Neg	NA	NA	MTB neg	NA	NA	NA	NA	NA	NA	NA	NA	NA	NA
2012-10-05	Public	65	Male	Diagnosis	New case	Neg	Neg	NA	NA	MTB neg	NA	NA	NA	NA	NA	NA	NA	NA	NA	NA
2012-10-05	Public	35	Male	Diagnosis	New case	Neg	Neg	NA	NA	MTB neg	NA	NA	NA	NA	NA	NA	NA	NA	NA	NA
2012-10-06	Public	65	Male	Diagnosis	Previous TB	Neg	Neg	NA	NA	MTB neg	NA	NA	NA	NA	NA	NA	NA	NA	NA	NA
2012-10-08	Public	45	Female	Diagnosis	New case	Neg	Neg	NA	NA	MTB neg	NA	NA	NA	NA	NA	NA	NA	NA	NA	NA
2012-10-05	Public	60	Male	Diagnosis	New case	Neg	Neg	NA	NA	MTB neg	NA	NA	NA	NA	NA	NA	NA	NA	NA	NA
2012-10-03	Public	28	Female	Diagnosis	New case	Neg	Neg	NA	NA	MTB neg	NA	NA	NA	NA	NA	NA	NA	NA	NA	NA
2012-10-07	Public	45	Female	Diagnosis	New case	Neg	Neg	NA	NA	MTB neg	NA	NA	NA	NA	NA	NA	NA	NA	NA	NA
2012-10-09	Public	23	Male	Diagnosis	New case	Pos	Neg	NA	NA	MTB pos	Not detected	NA	NA	NA	NA	NA	2012-10-15	DOTS Cat. I	No	Parent TU
2012-10-04	Public	55	Male	Diagnosis	New case	Pos	Pos	NA	NA	MTB pos	Not detected	NA	NA	NA	NA	NA	2012-10-12	DOTS Cat. I	No	Parent TU
2012-10-05	Public	38	Female	Diagnosis	New case	Neg	Neg	NA	NA	MTB neg	NA	NA	NA	NA	NA	NA	NA	NA	NA	NA
2012-10-05	Public	37	Male	Diagnosis	New case	Neg	Neg	NA	NA	MTB neg	NA	NA	NA	NA	NA	NA	NA	NA	NA	NA
2012-10-06	Public	79	Male	Diagnosis	New case	Neg	Neg	NA	NA	MTB neg	NA	NA	NA	NA	NA	NA	NA	NA	NA	NA
2012-10-06	Public	35	Male	Diagnosis	New case	Neg	Neg	NA	NA	MTB neg	NA	NA	NA	NA	NA	NA	NA	NA	NA	NA
2012-10-06	Public	60	Female	Diagnosis	New case	Neg	Neg	NA	NA	MTB neg	NA	NA	NA	NA	NA	NA	NA	NA	NA	NA
2012-10-03	Public	47	Male	Diagnosis	New case	Neg	Neg	NA	NA	MTB neg	NA	NA	NA	NA	NA	NA	NA	NA	NA	NA
2012-10-08	Public	55	Male	Diagnosis	New case	Neg	Neg	NA	NA	MTB neg	NA	NA	NA	NA	NA	NA	NA	NA	NA	NA
2012-10-09	NGO	55	Male	Diagnosis	Previous TB	Pos	Pos	NA	NA	MTB pos	Not detected	NA	NA	NA	NA	NA	2012-10-12	DOTS Cat. I	No	Other TU
2012-10-08	Public	30	Female	Diagnosis	New case	Neg	Neg	NA	NA	MTB neg	NA	NA	NA	NA	NA	NA	NA	NA	NA	NA
2012-10-08	Public	53	Male	Diagnosis	New case	Neg	Neg	NA	NA	MTB neg	NA	NA	NA	NA	NA	NA	NA	NA	NA	NA
2012-10-08	Public	66	Female	Diagnosis	New case	Neg	Neg	NA	NA	MTB neg	NA	NA	NA	NA	NA	NA	NA	NA	NA	NA
2012-10-08	Public	50	Female	Diagnosis	New case	Neg	Neg	NA	NA	MTB neg	NA	NA	NA	NA	NA	NA	NA	NA	NA	NA
2012-10-08	Public	45	Male	Diagnosis	New case	Neg	Neg	NA	NA	MTB neg	NA	NA	NA	NA	NA	NA	NA	NA	NA	NA
2012-10-08	Public	55	Female	Diagnosis	New case	Neg	Neg	NA	NA	MTB neg	NA	NA	NA	NA	NA	NA	NA	NA	NA	NA
2012-10-04	Public	50	Male	Diagnosis	New case	Neg	Neg	NA	NA	MTB neg	NA	NA	NA	NA	NA	NA	NA	NA	NA	NA
2012-10-09	Public	52	Male	Diagnosis	New case	Neg	Neg	NA	NA	MTB neg	NA	NA	NA	NA	NA	NA	NA	NA	NA	NA
2012-10-09	Public	35	Female	Diagnosis	New case	Neg	Neg	NA	NA	MTB neg	NA	NA	NA	NA	NA	NA	NA	NA	NA	NA
2012-10-09	Private	65	Male	Diagnosis	New case	Pos	Pos	NA	NA	MTB pos	Not detected	NA	NA	NA	NA	NA	2012-10-12	DOTS Cat. I	No	Parent TU
2012-10-08	Public	11	Female	Diagnosis	New case	Neg	Neg	NA	NA	MTB pos	Not detected	NA	NA	NA	NA	NA	2012-11-07	DOTS Cat. I	No	Parent TU
2012-10-09	Public	25	Female	MDR risk group	Previous TB	Pos	Neg	NA	NA	MTB pos	Not detected	NA	NA	NA	NA	NA	NA	NA	Yes	Parent TU
2012-10-03	Public	13	Female	Diagnosis	New case	Neg	Neg	NA	NA	MTB neg	NA	NA	NA	NA	NA	NA	NA	NA	NA	NA
2012-10-06	Public	75	Male	Diagnosis	New case	Neg	Neg	NA	NA	MTB pos	Not detected	NA	NA	NA	NA	NA	NA	NA	Yes	Parent TU
2012-10-05	Public	32	Male	Diagnosis	New case	Neg	Neg	NA	NA	MTB pos	Not detected	NA	NA	NA	NA	NA	2012-10-09	DOTS Cat. I	No	Parent TU
2012-10-09	Public	35	Female	Diagnosis	New case	Pos	Pos	NA	NA	MTB pos	Not detected	NA	NA	NA	NA	NA	2012-10-10	DOTS Cat. I	No	Parent TU
2012-10-10	NGO	70	Male	Diagnosis	New case	Neg	Neg	NA	NA	MTB neg	NA	NA	NA	NA	NA	NA	NA	NA	NA	NA
2012-10-09	NGO	60	Female	Diagnosis	New case	Neg	Neg	NA	NA	MTB neg	NA	NA	NA	NA	NA	NA	NA	NA	NA	NA
2012-10-09	NGO	55	Male	Diagnosis	New case	Neg	Neg	NA	NA	MTB neg	NA	NA	NA	NA	NA	NA	NA	NA	NA	NA
2012-10-10	Public	78	Male	Diagnosis	New case	Neg	Neg	NA	NA	MTB neg	NA	NA	NA	NA	NA	NA	NA	NA	NA	NA
2012-10-09	Public	20	Male	Diagnosis	New case	Pos	Pos	NA	NA	MTB pos	Not detected	NA	NA	NA	NA	NA	2012-10-12	DOTS Cat. I	No	Parent TU
2012-10-10	NGO	50	Male	Diagnosis	New case	Neg	Neg	NA	NA	MTB neg	NA	NA	NA	NA	NA	NA	2012-10-17	DOTS Cat. I	NA	NA
2012-10-09	Public	50	Male	Diagnosis	New case	Neg	Neg	NA	NA	MTB neg	NA	NA	NA	NA	NA	NA	NA	NA	NA	NA
2012-10-09	Public	50	Female	Diagnosis	New case	Neg	Neg	NA	NA	MTB neg	NA	NA	NA	NA	NA	NA	NA	NA	NA	NA
2012-10-09	Public	26	Female	Diagnosis	New case	Neg	Neg	NA	NA	MTB neg	NA	NA	NA	NA	NA	NA	NA	NA	NA	NA
2012-10-09	Public	58	Female	Diagnosis	New case	Neg	Neg	NA	NA	MTB neg	NA	NA	NA	NA	NA	NA	NA	NA	NA	NA
2012-10-09	Public	65	Male	Diagnosis	New case	Neg	Neg	NA	NA	MTB neg	NA	NA	NA	NA	NA	NA	NA	NA	NA	NA
2012-10-08	Public	60	Male	Diagnosis	New case	Neg	Neg	NA	NA	MTB neg	NA	NA	NA	NA	NA	NA	NA	NA	NA	NA
2012-10-10	Public	48	Male	Diagnosis	New case	Pos	Pos	NA	NA	MTB pos	Not detected	NA	NA	NA	NA	NA	NA	NA	Yes	Parent TU
2012-10-10	Public	55	Male	Diagnosis	New case	Neg	NA	MTB pos	Not detected	MTB pos	Not detected	NA	NA	NA	NA	NA	NA	NA	Yes	Parent TU
2012-10-10	Public	13	Male	Diagnosis	New case	Neg	Neg	MTB neg	NA	NA	NA	NA	NA	NA	NA	NA	NA	NA	NA	NA
2012-10-09	Public	17	Male	Diagnosis	New case	Neg	Neg	NA	NA	MTB neg	NA	NA	NA	NA	NA	NA	NA	NA	NA	NA
2012-10-08	Public	40	Female	Diagnosis	New case	Neg	Neg	NA	NA	MTB neg	NA	NA	NA	NA	NA	NA	NA	NA	NA	NA
2012-10-10	NGO	80	Male	Diagnosis	New case	Pos	Pos	NA	NA	MTB pos	Not detected	NA	NA	NA	NA	NA	2012-10-12	DOTS Cat. I	No	Parent TU
2012-10-09	Public	78	Male	Diagnosis	New case	Neg	Neg	NA	NA	MTB neg	NA	NA	NA	NA	NA	NA	NA	NA	NA	NA
2012-10-09	Public	63	Male	Diagnosis	New case	Pos	Pos	NA	NA	MTB pos	Not detected	NA	NA	NA	NA	NA	2012-10-17	DOTS Cat. I	No	Parent TU
2012-10-08	Public	45	Female	Diagnosis	New case	Neg	Neg	NA	NA	MTB neg	NA	NA	NA	NA	NA	NA	NA	NA	NA	NA
2012-10-10	NGO	38	Female	Diagnosis	New case	Neg	Neg	NA	NA	MTB neg	NA	NA	NA	NA	NA	NA	NA	NA	NA	NA
2012-10-08	Public	35	Female	Diagnosis	New case	Neg	Neg	NA	NA	MTB neg	NA	NA	NA	NA	NA	NA	NA	NA	NA	NA
2012-10-10	NGO	48	Male	Diagnosis	New case	Neg	Neg	NA	NA	MTB neg	NA	NA	NA	NA	NA	NA	NA	NA	NA	NA
2012-10-10	Public	36	Female	Diagnosis	New case	Neg	Neg	NA	NA	MTB neg	NA	NA	NA	NA	NA	NA	NA	NA	NA	NA
2012-10-01	Public	40	Female	Diagnosis	New case	Pos	Pos	NA	NA	MTB pos	Not detected	NA	NA	NA	NA	NA	2012-10-13	DOTS Cat. I	No	Parent TU
2012-10-11	NGO	65	Male	Diagnosis	New case	Pos	Pos	NA	NA	MTB pos	Not detected	NA	NA	NA	NA	NA	2012-10-19	DOTS Cat. I	No	Parent TU
2012-10-11	NGO	60	Male	Diagnosis	New case	Neg	Neg	NA	NA	MTB neg	NA	NA	NA	NA	NA	NA	NA	NA	NA	NA
2012-10-10	Public	65	Female	Diagnosis	New case	Neg	Neg	NA	NA	MTB neg	NA	NA	NA	NA	NA	NA	NA	NA	NA	NA
2012-09-28	Public	33	Male	Diagnosis	New case	Neg	Neg	NA	NA	MTB neg	NA	NA	NA	NA	NA	NA	NA	NA	NA	NA
2012-10-12	Public	65	Female	Diagnosis	New case	Neg	Neg	NA	NA	MTB neg	NA	NA	NA	NA	NA	NA	NA	NA	NA	NA
2012-10-12	NGO	70	Male	Diagnosis	New case	Pos	Pos	NA	NA	MTB pos	Not detected	NA	NA	NA	NA	NA	2012-10-15	DOTS Cat. I	No	Parent TU
2012-10-09	NGO	28	Female	Diagnosis	New case	Pos	Pos	NA	NA	MTB pos	Not detected	NA	NA	NA	NA	NA	NA	NA	Yes	Parent TU
2012-09-25	Public	22	Female	Diagnosis	Previous TB	Pos	Pos	NA	NA	MTB pos	Not detected	NA	NA	NA	NA	NA	2012-09-28	DOTS Cat. II	No	Parent TU
2012-09-25	Public	48	Male	Diagnosis	New case	Pos	Pos	NA	NA	MTB pos	Not detected	NA	NA	NA	NA	NA	2012-10-22	DOTS Cat. I	No	Parent TU
2012-09-26	Public	66	Male	Diagnosis	New case	Neg	Neg	NA	NA	MTB neg	NA	NA	NA	NA	NA	NA	NA	NA	NA	NA
2012-10-12	Public	40	Female	Diagnosis	New case	Neg	Neg	NA	NA	MTB neg	NA	NA	NA	NA	NA	NA	NA	NA	NA	NA
2012-10-12	Public	70	Female	Diagnosis	New case	Neg	Neg	NA	NA	MTB neg	NA	NA	NA	NA	NA	NA	NA	NA	NA	NA
2012-10-10	Public	60	Male	Diagnosis	New case	Neg	Neg	NA	NA	MTB neg	NA	NA	NA	NA	NA	NA	NA	NA	NA	NA
2012-10-10	Public	40	Male	Diagnosis	New case	Neg	Neg	NA	NA	MTB neg	NA	NA	NA	NA	NA	NA	NA	NA	NA	NA
2012-10-11	Public	22	Female	Diagnosis	New case	Pos	Pos	NA	NA	MTB pos	Not detected	NA	NA	NA	NA	NA	2012-10-15	DOTS Cat. I	No	Parent TU
2012-10-11	NGO	40	Male	Diagnosis	New case	Neg	Neg	NA	NA	MTB neg	NA	NA	NA	NA	NA	NA	NA	NA	NA	NA
2012-10-12	NGO	60	Male	Diagnosis	New case	Neg	Neg	NA	NA	MTB neg	NA	NA	NA	NA	NA	NA	NA	NA	NA	NA
2012-10-12	NGO	60	Male	Diagnosis	New case	Neg	Neg	NA	NA	MTB neg	NA	NA	NA	NA	NA	NA	NA	NA	NA	NA
2012-10-12	NGO	50	Female	Diagnosis	New case	Neg	Neg	NA	NA	MTB neg	NA	NA	NA	NA	NA	NA	NA	NA	NA	NA
2012-10-12	Public	65	Female	Diagnosis	New case	Neg	Neg	NA	NA	MTB neg	NA	NA	NA	NA	NA	NA	NA	NA	NA	NA
2012-10-12	Public	50	Male	Diagnosis	New case	Pos	Pos	NA	NA	MTB pos	Not detected	NA	NA	NA	NA	NA	2012-10-15	DOTS Cat. I	No	Parent TU
2012-10-12	NGO	60	Female	Diagnosis	New case	Pos	Pos	NA	NA	MTB pos	Not detected	NA	NA	NA	NA	NA	2012-12-07	DOTS Cat. I	No	Other TU
2012-10-12	Public	55	Male	Diagnosis	New case	Neg	Neg	NA	NA	MTB neg	NA	NA	NA	NA	NA	NA	NA	NA	NA	NA
2012-10-12	Public	28	Male	Diagnosis	New case	Neg	Neg	NA	NA	MTB neg	NA	NA	NA	NA	NA	NA	NA	NA	NA	NA
2012-10-13	Public	65	Male	Diagnosis	New case	Neg	Neg	NA	NA	MTB neg	NA	NA	NA	NA	NA	NA	NA	NA	NA	NA
2012-10-13	Public	30	Female	Diagnosis	New case	Pos	Pos	NA	NA	MTB pos	Not detected	NA	NA	NA	NA	NA	2012-10-08	DOTS Cat. I	No	Parent TU
2012-10-12	Public	52	Male	Diagnosis	New case	Neg	Neg	NA	NA	MTB neg	NA	NA	NA	NA	NA	NA	NA	NA	NA	NA
2012-10-13	NGO	26	Male	Diagnosis	New case	Neg	Neg	NA	NA	MTB neg	NA	NA	NA	NA	NA	NA	NA	NA	NA	NA
2012-10-13	NGO	32	Male	Diagnosis	New case	Neg	Neg	NA	NA	MTB neg	NA	NA	NA	NA	NA	NA	NA	NA	NA	NA
2012-10-13	NGO	50	Male	Diagnosis	New case	Neg	Neg	NA	NA	MTB neg	NA	NA	NA	NA	NA	NA	NA	NA	NA	NA
2012-10-15	Public	67	Male	Diagnosis	New case	Neg	Neg	NA	NA	MTB neg	NA	NA	NA	NA	NA	NA	NA	NA	NA	NA
2012-10-15	Public	33	Male	Diagnosis	New case	Neg	Neg	NA	NA	MTB neg	NA	NA	NA	NA	NA	NA	NA	NA	NA	NA
2012-10-09	Public	45	Male	Diagnosis	New case	Pos	Pos	NA	NA	MTB pos	Not detected	NA	NA	NA	NA	NA	2012-10-26	DOTS Cat. I	No	Parent TU
2012-10-14	Public	45	Female	Diagnosis	New case	Neg	Neg	MTB neg	NA	NA	NA	NA	NA	NA	NA	NA	NA	NA	NA	NA
2012-10-16	Public	20	Female	Diagnosis	Previous TB	Neg	Neg	NA	NA	MTB neg	NA	NA	NA	NA	NA	NA	NA	NA	NA	NA
2012-10-15	NGO	11	Male	Diagnosis	New case	Neg	Neg	NA	NA	MTB neg	NA	NA	NA	NA	NA	NA	NA	NA	NA	NA
2012-10-16	NGO	60	Male	Diagnosis	New case	Neg	Neg	NA	NA	MTB neg	NA	NA	NA	NA	NA	NA	NA	NA	NA	NA
2012-10-16	Public	55	Female	Diagnosis	New case	Pos	Pos	NA	NA	MTB pos	Not detected	NA	NA	NA	NA	NA	NA	NA	No	Other TU
2012-10-15	Public	50	Female	Diagnosis	New case	Neg	Neg	NA	NA	MTB neg	NA	NA	NA	NA	NA	NA	NA	NA	NA	NA
2012-10-15	Public	70	Female	Diagnosis	New case	Neg	Neg	NA	NA	MTB neg	NA	NA	NA	NA	NA	NA	NA	NA	NA	NA
2012-10-15	NGO	30	Female	Diagnosis	New case	Neg	Neg	NA	NA	MTB neg	NA	NA	NA	NA	NA	NA	NA	NA	NA	NA
2012-10-15	NGO	50	Male	Diagnosis	New case	Neg	Neg	NA	NA	MTB neg	NA	NA	NA	NA	NA	NA	NA	NA	NA	NA
2012-10-16	Public	60	Male	Diagnosis	New case	Neg	Neg	NA	NA	MTB neg	NA	NA	NA	NA	NA	NA	NA	NA	NA	NA
2012-10-15	Public	45	Male	Diagnosis	New case	Neg	Neg	NA	NA	MTB neg	NA	NA	NA	NA	NA	NA	NA	NA	NA	NA
2012-10-15	Public	65	Female	Diagnosis	New case	Neg	Neg	NA	NA	MTB neg	NA	NA	NA	NA	NA	NA	NA	NA	NA	NA
2012-10-15	Public	60	Male	Diagnosis	New case	Neg	Neg	NA	NA	MTB neg	NA	NA	NA	NA	NA	NA	NA	NA	NA	NA
2012-10-16	NGO	38	Male	Diagnosis	New case	Neg	Neg	NA	NA	MTB neg	NA	NA	NA	NA	NA	NA	NA	NA	NA	NA
2012-10-16	NGO	60	Male	Diagnosis	New case	Neg	Neg	NA	NA	MTB neg	NA	NA	NA	NA	NA	NA	NA	NA	NA	NA
2012-10-17	Public	36	Male	Diagnosis	New case	Neg	Neg	NA	NA	MTB pos	Not detected	NA	NA	NA	NA	NA	2012-10-19	DOTS Cat. I	No	Parent TU
2012-10-17	Public	50	Female	Diagnosis	New case	Neg	Neg	NA	NA	MTB neg	NA	NA	NA	NA	NA	NA	NA	NA	NA	NA
2012-10-16	Public	40	Male	Diagnosis	New case	Neg	Neg	NA	NA	MTB neg	NA	NA	NA	NA	NA	NA	NA	NA	NA	NA
2012-10-16	Public	25	Female	Diagnosis	New case	Neg	Neg	NA	NA	MTB neg	NA	NA	NA	NA	NA	NA	NA	NA	NA	NA
2012-09-15	Public	32	Male	Diagnosis	New case	Neg	Neg	NA	NA	MTB neg	NA	NA	NA	NA	NA	NA	NA	NA	NA	NA
2012-10-16	Public	60	Male	Diagnosis	Previous TB	Neg	Neg	NA	NA	MTB neg	NA	NA	NA	NA	NA	NA	NA	NA	NA	NA
2012-10-16	NGO	58	Female	Diagnosis	New case	Neg	Neg	NA	NA	MTB neg	NA	NA	NA	NA	NA	NA	NA	NA	NA	NA
2012-10-16	NGO	40	Male	Diagnosis	New case	Neg	Neg	NA	NA	MTB neg	NA	NA	NA	NA	NA	NA	NA	NA	NA	NA
2012-10-17	Public	60	Male	Diagnosis	New case	Neg	Neg	NA	NA	MTB neg	NA	NA	NA	NA	NA	NA	NA	NA	NA	NA
2012-10-16	Public	50	Male	Diagnosis	New case	Neg	Neg	NA	NA	MTB neg	NA	NA	NA	NA	NA	NA	NA	NA	NA	NA
2012-10-16	Public	56	Male	Diagnosis	New case	Neg	Neg	NA	NA	MTB neg	NA	NA	NA	NA	NA	NA	NA	NA	NA	NA
2012-10-16	Public	37	Female	Diagnosis	New case	Neg	NA	MTB neg	NA	MTB neg	NA	NA	NA	NA	NA	NA	NA	NA	NA	NA
2012-10-17	Public	70	Female	Diagnosis	New case	Neg	Neg	NA	NA	MTB neg	NA	NA	NA	NA	NA	NA	NA	NA	NA	NA
2012-10-17	Public	17	Male	Diagnosis	New case	Neg	NA	MTB neg	NA	NA	NA	NA	NA	NA	NA	NA	NA	NA	NA	NA
2012-10-17	Public	35	Male	Diagnosis	New case	Neg	Neg	NA	NA	MTB neg	NA	NA	NA	NA	NA	NA	NA	NA	NA	NA
2012-10-16	Public	70	Male	Diagnosis	New case	Neg	Neg	NA	NA	MTB neg	NA	NA	NA	NA	NA	NA	NA	NA	NA	NA
2012-10-17	Public	62	Male	Diagnosis	New case	Neg	Neg	NA	NA	MTB neg	NA	NA	NA	NA	NA	NA	NA	NA	NA	NA
2012-10-16	Public	30	Female	Diagnosis	New case	Neg	NA	MTB neg	NA	MTB neg	NA	NA	NA	NA	NA	NA	NA	NA	NA	NA
2012-10-16	Public	25	Male	Diagnosis	New case	Neg	Neg	NA	NA	MTB neg	NA	NA	NA	NA	NA	NA	NA	NA	NA	NA
2012-10-17	Public	52	Male	Diagnosis	New case	Neg	Neg	NA	NA	MTB neg	NA	NA	NA	NA	NA	NA	NA	NA	NA	NA
2012-10-17	Public	55	Male	Diagnosis	New case	Neg	Neg	MTB neg	NA	NA	NA	NA	NA	NA	NA	NA	NA	NA	NA	NA
2012-10-17	Public	38	Female	Diagnosis	New case	Neg	Neg	NA	NA	MTB neg	NA	NA	NA	NA	NA	NA	NA	NA	NA	NA
2012-10-17	Public	43	Male	Diagnosis	New case	Neg	Neg	NA	NA	MTB neg	NA	NA	NA	NA	NA	NA	NA	NA	NA	NA
2012-10-17	Private	26	Male	Diagnosis	New case	Pos	Pos	NA	NA	MTB pos	Not detected	NA	NA	NA	NA	NA	NA	NA	Yes	Parent TU
2012-10-17	Public	35	Female	Diagnosis	New case	Neg	Neg	NA	NA	MTB neg	NA	NA	NA	NA	NA	NA	NA	NA	NA	NA
2012-10-17	NGO	25	Female	Diagnosis	New case	Neg	Neg	NA	NA	MTB neg	NA	NA	NA	NA	NA	NA	NA	NA	NA	NA
2012-10-17	NGO	32	Female	Diagnosis	New case	Neg	Neg	NA	NA	MTB neg	NA	NA	NA	NA	NA	NA	NA	NA	NA	NA
2012-10-16	Public	55	Male	Diagnosis	New case	Neg	Neg	NA	NA	MTB neg	NA	NA	NA	NA	NA	NA	NA	NA	NA	NA
2012-10-16	Public	28	Male	Diagnosis	New case	Neg	Neg	NA	NA	MTB neg	NA	NA	NA	NA	NA	NA	NA	NA	NA	NA
2012-10-17	Public	55	Male	Diagnosis	New case	Pos	Pos	NA	NA	MTB pos	Not detected	NA	NA	NA	NA	NA	NA	NA	Yes	Parent TU
2012-10-17	Public	50	Male	Diagnosis	New case	Pos	Pos	NA	NA	MTB pos	Not detected	NA	NA	NA	NA	NA	NA	NA	No	Other TU
2012-10-17	Public	65	Male	Diagnosis	New case	Neg	Neg	NA	NA	MTB neg	NA	NA	NA	NA	NA	NA	NA	NA	NA	NA
2012-10-17	Public	36	Male	Diagnosis	New case	Neg	Neg	NA	NA	MTB neg	NA	NA	NA	NA	NA	NA	NA	NA	NA	NA
2012-10-17	Public	27	Female	Diagnosis	New case	Neg	Neg	NA	NA	MTB neg	NA	NA	NA	NA	NA	NA	NA	NA	NA	NA
2012-10-17	Public	40	Male	Diagnosis	New case	Neg	Neg	NA	NA	MTB neg	NA	NA	NA	NA	NA	NA	NA	NA	NA	NA
2012-10-17	Public	50	Female	Diagnosis	New case	Neg	Neg	NA	NA	MTB neg	NA	NA	NA	NA	NA	NA	NA	NA	NA	NA
2012-10-18	Public	45	Male	Diagnosis	New case	Neg	Neg	NA	NA	MTB neg	NA	NA	NA	NA	NA	NA	NA	NA	NA	NA
2012-10-18	Public	45	Male	Diagnosis	New case	Neg	Pos	NA	NA	MTB pos	Not detected	NA	NA	NA	NA	NA	NA	NA	No	Other TU
2012-10-18	Public	65	Male	Diagnosis	Previous TB	Neg	Neg	NA	NA	MTB neg	NA	NA	NA	NA	NA	NA	NA	NA	NA	NA
2012-10-18	Public	50	Male	Diagnosis	New case	Neg	NA	MTB neg	NA	NA	NA	NA	NA	NA	NA	NA	NA	NA	NA	NA
2012-10-18	Public	60	Male	Diagnosis	New case	Neg	Neg	NA	NA	MTB neg	NA	NA	NA	NA	NA	NA	NA	NA	NA	NA
2012-10-17	Public	45	Male	Diagnosis	New case	Neg	Neg	NA	NA	MTB neg	NA	NA	NA	NA	NA	NA	NA	NA	NA	NA
2012-10-11	Public	42	Female	Diagnosis	New case	Neg	Neg	NA	NA	MTB neg	NA	NA	NA	NA	NA	NA	NA	NA	NA	NA
2012-10-18	NGO	55	Male	Diagnosis	New case	Neg	Neg	NA	NA	MTB neg	NA	NA	NA	NA	NA	NA	NA	NA	NA	NA
2012-10-18	NGO	17	Male	Diagnosis	New case	Neg	NA	MTB neg	NA	MTB neg	NA	NA	NA	NA	NA	NA	NA	NA	NA	NA
2012-10-18	NGO	60	Male	Diagnosis	New case	Neg	Neg	NA	NA	MTB neg	NA	NA	NA	NA	NA	NA	NA	NA	NA	NA
2012-10-18	Public	50	Male	Diagnosis	New case	Neg	Neg	NA	NA	MTB neg	NA	NA	NA	NA	NA	NA	NA	NA	NA	NA
2012-10-18	Public	33	Female	Diagnosis	New case	Neg	Neg	NA	NA	MTB neg	NA	NA	NA	NA	NA	NA	NA	NA	NA	NA
2012-10-18	Public	55	Female	Diagnosis	New case	Neg	Neg	NA	NA	MTB neg	NA	NA	NA	NA	NA	NA	NA	NA	NA	NA
2012-10-18	Public	25	Female	Diagnosis	New case	Neg	Neg	NA	NA	MTB neg	NA	NA	NA	NA	NA	NA	NA	NA	NA	NA
2012-10-18	Public	66	Male	Diagnosis	New case	Pos	Pos	NA	NA	MTB pos	Not detected	NA	NA	NA	NA	NA	2012-11-02	DOTS Cat. I	No	Parent TU
2012-10-18	NGO	50	Male	Diagnosis	New case	Neg	Neg	NA	NA	MTB neg	NA	NA	NA	NA	NA	NA	NA	NA	NA	NA
2012-10-17	Public	60	Female	Diagnosis	New case	Neg	Neg	NA	NA	MTB neg	NA	NA	NA	NA	NA	NA	NA	NA	NA	NA
2012-10-18	Public	45	Male	Diagnosis	Previous TB	Neg	NA	MTB pos	Not detected	MTB pos	Not detected	NA	NA	NA	NA	NA	2012-11-02	DOTS Cat. II	No	Parent TU
2012-10-17	Public	35	Male	Diagnosis	New case	Neg	Neg	NA	NA	MTB neg	NA	NA	NA	NA	NA	NA	NA	NA	NA	NA
2012-10-17	Public	50	Male	Diagnosis	New case	Neg	Neg	NA	NA	MTB neg	NA	NA	NA	NA	NA	NA	NA	NA	NA	NA
2012-10-18	Public	50	Female	Diagnosis	New case	Neg	Neg	NA	NA	MTB neg	NA	NA	NA	NA	NA	NA	NA	NA	NA	NA
2012-10-18	Public	60	Male	Diagnosis	New case	Neg	Neg	NA	NA	MTB neg	NA	NA	NA	NA	NA	NA	NA	NA	NA	NA
2012-10-18	Public	30	Female	Diagnosis	New case	Neg	Neg	NA	NA	MTB neg	NA	NA	NA	NA	NA	NA	NA	NA	NA	NA
2012-08-17	Public	45	Female	Diagnosis	New case	Neg	NA	MTB neg	NA	NA	NA	NA	NA	NA	NA	NA	NA	NA	NA	NA
2012-10-18	Public	70	Male	Diagnosis	New case	Neg	Neg	NA	NA	MTB neg	NA	NA	NA	NA	NA	NA	NA	NA	NA	NA
2012-10-17	Public	50	Male	Diagnosis	New case	Neg	Neg	NA	NA	MTB neg	NA	NA	NA	NA	NA	NA	NA	NA	NA	NA
2012-10-18	Public	50	Male	Diagnosis	New case	Neg	Neg	NA	NA	MTB neg	NA	NA	NA	NA	NA	NA	NA	NA	NA	NA
2012-10-18	Public	40	Female	Diagnosis	New case	Neg	Neg	NA	NA	MTB neg	NA	NA	NA	NA	NA	NA	NA	NA	NA	NA
2012-10-18	Public	72	Male	Diagnosis	New case	Pos	Pos	NA	NA	MTB pos	Not detected	NA	NA	NA	NA	NA	2012-10-22	DOTS Cat. I	No	Parent TU
2012-10-19	Public	55	Female	Diagnosis	New case	Neg	Neg	NA	NA	Indeterminate (invalid/error/no result)	NA	NA	NA	NA	NA	NA	NA	NA	NA	NA
2012-10-19	Public	17	Male	Diagnosis	New case	Pos	Pos	NA	NA	MTB neg	NA	Not collected	NA	NA	NA	NA	NA	NA	Yes	Parent TU
2012-10-18	Public	65	Male	Diagnosis	New case	Neg	Neg	NA	NA	MTB neg	NA	NA	NA	NA	NA	NA	NA	NA	NA	NA
2012-10-19	NGO	45	Female	Diagnosis	New case	Neg	Pos	NA	NA	MTB pos	Not detected	NA	NA	NA	NA	NA	2012-10-22	DOTS Cat. I	No	Parent TU
2012-10-20	Public	18	Male	Diagnosis	New case	Neg	Neg	NA	NA	MTB neg	NA	NA	NA	NA	NA	NA	NA	NA	NA	NA
2012-10-20	Public	40	Female	Repeated	New case	Neg	Neg	NA	NA	MTB neg	NA	NA	NA	NA	NA	NA	NA	NA	NA	NA
2012-10-20	Public	48	Female	Diagnosis	New case	Neg	Neg	NA	NA	MTB neg	NA	NA	NA	NA	NA	NA	NA	NA	NA	NA
2012-10-19	Public	50	Male	Diagnosis	New case	Neg	Neg	NA	NA	MTB neg	NA	NA	NA	NA	NA	NA	NA	NA	NA	NA
2012-10-19	Public	65	Male	Diagnosis	New case	Neg	Neg	NA	NA	MTB neg	NA	NA	NA	NA	NA	NA	NA	NA	NA	NA
2012-10-19	Public	28	Female	Diagnosis	New case	Neg	Neg	NA	NA	MTB neg	NA	NA	NA	NA	NA	NA	NA	NA	NA	NA
2012-10-19	Public	52	Male	Diagnosis	New case	Neg	Neg	NA	NA	MTB neg	NA	NA	NA	NA	NA	NA	NA	NA	NA	NA
2012-10-20	Public	50	Female	Diagnosis	New case	Neg	Neg	NA	NA	MTB neg	NA	NA	NA	NA	NA	NA	NA	NA	NA	NA
2012-10-20	Public	45	Male	Diagnosis	New case	Pos	Pos	NA	NA	Indeterminate (invalid/error/no result)	NA	NA	NA	NA	NA	NA	NA	NA	Yes	Parent TU
2012-10-17	Public	60	Male	Diagnosis	New case	Neg	Neg	NA	NA	MTB neg	NA	NA	NA	NA	NA	NA	NA	NA	NA	NA
2012-10-17	Public	42	Male	Diagnosis	New case	Neg	Neg	NA	NA	MTB neg	NA	NA	NA	NA	NA	NA	NA	NA	NA	NA
2012-10-17	Public	32	Male	Diagnosis	New case	Neg	Neg	NA	NA	MTB neg	NA	NA	NA	NA	NA	NA	NA	NA	NA	NA
2012-10-20	Public	13	Male	Diagnosis	New case	Neg	Neg	NA	NA	MTB neg	NA	NA	NA	NA	NA	NA	NA	NA	NA	NA
2012-10-19	Public	56	Male	Diagnosis	New case	Neg	Neg	NA	NA	MTB neg	NA	NA	NA	NA	NA	NA	NA	NA	NA	NA
2012-10-19	Public	70	Female	Diagnosis	New case	Neg	Neg	NA	NA	MTB neg	NA	NA	NA	NA	NA	NA	NA	NA	NA	NA
2012-10-17	Public	66	Male	Diagnosis	Previous TB	Neg	Neg	NA	NA	MTB neg	NA	NA	NA	NA	NA	NA	NA	NA	NA	NA
2012-10-18	Public	35	Female	Diagnosis	New case	Neg	Neg	NA	NA	MTB neg	NA	NA	NA	NA	NA	NA	NA	NA	NA	NA
2012-10-19	Public	20	Male	Diagnosis	New case	Neg	Neg	NA	NA	MTB neg	NA	NA	NA	NA	NA	NA	NA	NA	NA	NA
2012-10-19	Public	49	Female	Diagnosis	New case	Neg	Neg	NA	NA	MTB neg	NA	NA	NA	NA	NA	NA	NA	NA	NA	NA
2012-10-19	Public	52	Male	Repeated	Previous TB	Neg	Neg	NA	NA	MTB pos	Detected	Collected	MTB complex	Done	R-Resistant	NA	2013-03-01	DOTS Cat. IV	No	Parent TU
2012-10-18	Public	65	Male	Diagnosis	New case	Neg	Neg	NA	NA	MTB neg	NA	NA	NA	NA	NA	NA	NA	NA	NA	NA
2012-10-18	Public	60	Male	Diagnosis	New case	Neg	Neg	NA	NA	MTB neg	NA	NA	NA	NA	NA	NA	NA	NA	NA	NA
2012-10-20	Public	70	Male	Diagnosis	New case	Neg	Neg	NA	NA	MTB neg	NA	NA	NA	NA	NA	NA	NA	NA	NA	NA
2012-10-20	Public	50	Male	Diagnosis	New case	Neg	Neg	NA	NA	MTB neg	NA	NA	NA	NA	NA	NA	NA	NA	NA	NA
2012-10-22	Private	62	Female	Diagnosis	New case	Neg	Neg	NA	NA	MTB neg	NA	NA	NA	NA	NA	NA	NA	NA	NA	NA
2012-10-22	Private	22	Male	Diagnosis	Previous TB	Pos	Pos	NA	NA	MTB pos	Not detected	NA	NA	NA	NA	NA	2012-10-29	DOTS Cat. II	No	Parent TU
2012-10-20	Public	35	Male	Diagnosis	New case	Pos	Pos	NA	NA	MTB pos	Not detected	NA	NA	NA	NA	NA	2012-10-24	DOTS Cat. I	No	Parent TU
2012-10-20	NGO	75	Male	Diagnosis	New case	Neg	Neg	NA	NA	MTB neg	NA	NA	NA	NA	NA	NA	NA	NA	NA	NA
2012-10-22	Public	53	Male	Diagnosis	New case	Neg	Neg	NA	NA	MTB neg	NA	NA	NA	NA	NA	NA	NA	NA	NA	NA
2012-10-22	Public	40	Female	Diagnosis	New case	Neg	Neg	NA	NA	MTB neg	NA	NA	NA	NA	NA	NA	NA	NA	NA	NA
2012-10-20	Public	40	Female	Diagnosis	New case	Neg	Neg	NA	NA	MTB neg	NA	NA	NA	NA	NA	NA	NA	NA	NA	NA
2012-10-20	Public	60	Male	Diagnosis	New case	Neg	Neg	NA	NA	MTB neg	NA	NA	NA	NA	NA	NA	NA	NA	NA	NA
2012-10-20	Public	41	Female	Diagnosis	New case	Neg	Neg	NA	NA	MTB neg	NA	NA	NA	NA	NA	NA	NA	NA	NA	NA
2012-10-20	Public	45	Male	Diagnosis	New case	Neg	Neg	NA	NA	MTB neg	NA	NA	NA	NA	NA	NA	NA	NA	NA	NA
2012-10-20	Public	35	Female	Diagnosis	New case	Neg	Neg	NA	NA	MTB neg	NA	NA	NA	NA	NA	NA	NA	NA	NA	NA
2012-10-20	Public	55	Male	Diagnosis	New case	Neg	Neg	NA	NA	MTB neg	NA	NA	NA	NA	NA	NA	NA	NA	NA	NA
2012-10-24	Public	30	Male	Diagnosis	New case	Neg	Neg	NA	NA	MTB neg	NA	NA	NA	NA	NA	NA	NA	NA	NA	NA
2012-10-23	Public	33	Male	Diagnosis	New case	Pos	Pos	NA	NA	MTB pos	Not detected	NA	NA	NA	NA	NA	2012-10-26	DOTS Cat. I	No	Parent TU
2012-10-25	Private	60	Male	Diagnosis	New case	Neg	Neg	NA	NA	MTB neg	NA	NA	NA	NA	NA	NA	NA	NA	NA	NA
2012-10-22	Public	30	Male	Diagnosis	New case	Neg	NA	MTB neg	NA	MTB neg	NA	NA	NA	NA	NA	NA	NA	NA	NA	NA
2012-10-19	Public	60	Male	Diagnosis	New case	Neg	NA	MTB neg	NA	MTB neg	NA	NA	NA	NA	NA	NA	NA	NA	NA	NA
2012-10-19	Public	75	Male	Diagnosis	New case	Pos	NA	MTB pos	Not detected	MTB pos	Not detected	NA	NA	NA	NA	NA	NA	NA	Yes	Parent TU
2012-10-26	NGO	26	Female	Diagnosis	New case	Pos	Pos	MTB pos	Not detected	NA	NA	NA	NA	NA	NA	NA	2012-10-26	DOTS Cat. I	No	Parent TU
2012-10-26	NGO	60	Male	Diagnosis	New case	Neg	Neg	MTB neg	NA	NA	NA	NA	NA	NA	NA	NA	NA	NA	NA	NA
2012-10-26	Public	28	Male	Diagnosis	New case	Neg	Neg	MTB neg	NA	NA	NA	NA	NA	NA	NA	NA	NA	NA	NA	NA
2012-10-25	Public	39	Male	Diagnosis	New case	Neg	Neg	MTB pos	Not detected	NA	NA	NA	NA	NA	NA	NA	NA	NA	No	Other TU
2012-10-25	Public	70	Male	Diagnosis	New case	Neg	Neg	NA	NA	MTB neg	NA	NA	NA	NA	NA	NA	NA	NA	NA	NA
2012-10-25	NGO	70	Female	Diagnosis	New case	Neg	Neg	NA	NA	MTB neg	NA	NA	NA	NA	NA	NA	NA	NA	NA	NA
2012-10-20	Public	17	Male	Diagnosis	New case	Neg	Neg	NA	NA	MTB neg	NA	NA	NA	NA	NA	NA	NA	NA	NA	NA
2012-10-20	Public	50	Male	Diagnosis	New case	Neg	Neg	NA	NA	MTB neg	NA	NA	NA	NA	NA	NA	NA	NA	NA	NA
2012-10-25	Public	60	Female	Diagnosis	New case	Neg	Neg	NA	NA	MTB neg	NA	NA	NA	NA	NA	NA	NA	NA	NA	NA
2012-10-26	Public	65	Male	MDR risk group	Previous TB	Pos	Pos	NA	NA	MTB pos	Not detected	NA	NA	NA	NA	NA	2012-03-06	DOTS Cat. I	No	Parent TU
2012-10-25	NGO	40	Female	Diagnosis	New case	Neg	Neg	MTB pos	Not detected	NA	NA	NA	NA	NA	NA	NA	2012-10-29	DOTS Cat. I	No	Parent TU
2012-10-20	Public	11	Male	Diagnosis	New case	Neg	NA	MTB neg	NA	NA	NA	NA	NA	NA	NA	NA	NA	NA	NA	NA
2012-10-26	NGO	45	Male	Diagnosis	New case	Neg	Neg	MTB neg	NA	NA	NA	NA	NA	NA	NA	NA	NA	NA	NA	NA
2012-10-26	Public	26	Female	Diagnosis	New case	Neg	Neg	NA	NA	MTB neg	NA	NA	NA	NA	NA	NA	NA	NA	NA	NA
2012-10-29	NGO	40	Male	Diagnosis	New case	Neg	Neg	NA	NA	MTB neg	NA	NA	NA	NA	NA	NA	NA	NA	NA	NA
2012-10-29	NGO	25	Female	Diagnosis	New case	Pos	Pos	NA	NA	MTB pos	Not detected	NA	NA	NA	NA	NA	2012-11-02	DOTS Cat. I	No	Parent TU
2012-10-30	NGO	55	Male	Diagnosis	Previous TB	Neg	Neg	NA	NA	MTB neg	NA	NA	NA	NA	NA	NA	NA	NA	NA	NA
2012-10-30	NGO	45	Female	Diagnosis	New case	Neg	Neg	NA	NA	MTB neg	NA	NA	NA	NA	NA	NA	NA	NA	NA	NA
2012-10-29	Public	70	Male	Diagnosis	New case	Neg	Neg	NA	NA	MTB neg	NA	NA	NA	NA	NA	NA	NA	NA	NA	NA
2012-10-25	Public	23	Male	Diagnosis	New case	Neg	Neg	NA	NA	MTB neg	NA	NA	NA	NA	NA	NA	NA	NA	NA	NA
2012-10-22	Public	70	Male	Diagnosis	New case	Neg	Neg	NA	NA	MTB neg	NA	NA	NA	NA	NA	NA	NA	NA	NA	NA
2012-10-29	Public	35	Male	Diagnosis	New case	Neg	Neg	NA	NA	MTB neg	NA	NA	NA	NA	NA	NA	NA	NA	NA	NA
2012-10-25	Public	26	Female	Diagnosis	New case	Neg	Neg	NA	NA	MTB neg	NA	NA	NA	NA	NA	NA	NA	NA	NA	NA
2012-10-25	Public	48	Female	Diagnosis	New case	Neg	Neg	NA	NA	MTB neg	NA	NA	NA	NA	NA	NA	NA	NA	NA	NA
2012-10-30	NGO	70	Male	Diagnosis	New case	Neg	Neg	NA	NA	MTB neg	NA	NA	NA	NA	NA	NA	NA	NA	NA	NA
2012-10-30	Public	45	Male	Diagnosis	New case	Neg	Neg	NA	NA	MTB neg	NA	NA	NA	NA	NA	NA	NA	NA	NA	NA
2012-10-30	Public	45	Female	Diagnosis	New case	Neg	Neg	NA	NA	MTB neg	NA	NA	NA	NA	NA	NA	NA	NA	NA	NA
2012-10-20	Public	40	Male	Diagnosis	New case	Neg	Neg	NA	NA	MTB neg	NA	NA	NA	NA	NA	NA	NA	NA	NA	NA
2012-10-26	Public	45	Male	Diagnosis	New case	Neg	Neg	NA	NA	MTB pos	Not detected	NA	NA	NA	NA	NA	2012-11-09	DOTS Cat. I	No	Parent TU
2012-10-30	Public	60	Female	Diagnosis	New case	Neg	NA	MTB neg	NA	NA	NA	NA	NA	NA	NA	NA	NA	NA	NA	NA
2012-10-30	Public	28	Female	Diagnosis	New case	Neg	Neg	NA	NA	MTB neg	NA	NA	NA	NA	NA	NA	NA	NA	NA	NA
2012-10-30	Public	30	Female	Diagnosis	New case	Neg	Neg	MTB neg	NA	NA	NA	NA	NA	NA	NA	NA	NA	NA	NA	NA
2012-10-25	Public	70	Female	Diagnosis	New case	Neg	Neg	NA	NA	MTB neg	NA	NA	NA	NA	NA	NA	NA	NA	NA	NA
2012-10-22	Public	60	Female	Diagnosis	New case	Neg	Neg	NA	NA	MTB neg	NA	NA	NA	NA	NA	NA	NA	NA	NA	NA
2012-10-26	Public	55	Male	Diagnosis	New case	Pos	Pos	NA	NA	MTB pos	Not detected	NA	NA	NA	NA	NA	NA	NA	No	Other TU
2012-10-26	Public	20	Male	Diagnosis	New case	Neg	Neg	NA	NA	MTB neg	NA	NA	NA	NA	NA	NA	NA	NA	NA	NA
2012-10-30	Public	50	Male	Diagnosis	New case	Neg	Neg	NA	NA	MTB neg	NA	NA	NA	NA	NA	NA	NA	NA	NA	NA
2012-10-27	NGO	36	Male	Diagnosis	New case	Neg	Neg	NA	NA	Indeterminate (invalid/error/no result)	NA	NA	NA	NA	NA	NA	NA	NA	NA	NA
2012-10-29	NGO	50	Male	Diagnosis	New case	Neg	Neg	NA	NA	MTB neg	NA	NA	NA	NA	NA	NA	NA	NA	NA	NA
2012-10-30	Public	58	Male	Diagnosis	New case	Neg	Neg	NA	NA	MTB neg	NA	NA	NA	NA	NA	NA	NA	NA	NA	NA
2012-10-30	Public	40	Male	Diagnosis	New case	Pos	Pos	NA	NA	MTB pos	Not detected	NA	NA	NA	NA	NA	2012-11-09	DOTS Cat. I	No	Parent TU
2012-10-30	Public	15	Female	Diagnosis	New case	Neg	Neg	NA	NA	MTB neg	NA	NA	NA	NA	NA	NA	NA	NA	NA	NA
2012-10-30	Public	20	Female	Diagnosis	New case	Pos	Pos	NA	NA	MTB pos	Detected	Not collected	NA	NA	NA	NA	2013-06-19	DOTS Cat. II	No	Parent TU
2012-10-29	Public	23	Male	Diagnosis	New case	Neg	Neg	NA	NA	MTB neg	NA	NA	NA	NA	NA	NA	NA	NA	NA	NA
2012-10-31	Public	50	Male	Diagnosis	New case	Neg	Neg	NA	NA	MTB neg	NA	NA	NA	NA	NA	NA	NA	NA	NA	NA
2012-11-01	Public	50	Male	Diagnosis	Previous TB	Neg	Neg	NA	NA	MTB neg	NA	NA	NA	NA	NA	NA	NA	NA	NA	NA
2012-11-01	Public	50	Male	Diagnosis	New case	Neg	Neg	NA	NA	MTB neg	NA	NA	NA	NA	NA	NA	NA	NA	NA	NA
2012-11-01	Public	45	Male	Diagnosis	New case	Neg	Neg	NA	NA	MTB neg	NA	NA	NA	NA	NA	NA	NA	NA	NA	NA
2012-10-30	Public	80	Male	Diagnosis	New case	Neg	Neg	NA	NA	MTB neg	NA	NA	NA	NA	NA	NA	NA	NA	NA	NA
2012-11-02	Public	5	Female	Diagnosis	New case	Neg	Neg	NA	NA	MTB neg	NA	NA	NA	NA	NA	NA	NA	NA	NA	NA
2012-10-30	Public	45	Male	Diagnosis	New case	Neg	Neg	NA	NA	MTB neg	NA	NA	NA	NA	NA	NA	NA	NA	NA	NA
2012-10-31	Public	62	Male	Diagnosis	New case	Neg	Neg	NA	NA	MTB neg	NA	NA	NA	NA	NA	NA	NA	NA	NA	NA
2012-11-02	NGO	50	Male	Diagnosis	New case	Neg	Neg	NA	NA	MTB pos	Not detected	NA	NA	NA	NA	NA	2012-11-09	DOTS Cat. I	No	Parent TU
2012-11-02	NGO	35	Male	Diagnosis	Previous TB	Neg	Neg	NA	NA	MTB neg	NA	NA	NA	NA	NA	NA	NA	NA	NA	NA
2012-11-02	NGO	60	Male	Diagnosis	New case	Pos	Pos	NA	NA	MTB pos	Not detected	NA	NA	NA	NA	NA	2012-11-05	DOTS Cat. I	No	Parent TU
2012-11-02	Public	60	Female	Diagnosis	New case	Neg	Neg	NA	NA	MTB pos	Not detected	NA	NA	NA	NA	NA	NA	NA	Yes	Parent TU
2012-11-02	Public	64	Female	Diagnosis	New case	Neg	Neg	NA	NA	MTB neg	NA	NA	NA	NA	NA	NA	NA	NA	NA	NA
2012-11-02	Public	80	Male	Diagnosis	New case	Neg	Neg	MTB neg	NA	NA	NA	NA	NA	NA	NA	NA	NA	NA	NA	NA
2012-11-02	Public	43	Male	Diagnosis	New case	Neg	Neg	NA	NA	MTB neg	NA	NA	NA	NA	NA	NA	NA	NA	NA	NA
2012-11-02	Public	70	Male	Diagnosis	New case	Neg	Neg	NA	NA	MTB neg	NA	NA	NA	NA	NA	NA	NA	NA	NA	NA
2012-11-03	NGO	38	Female	Diagnosis	Previous TB	Neg	Neg	NA	NA	MTB neg	NA	NA	NA	NA	NA	NA	NA	NA	NA	NA
2012-11-03	NGO	50	Male	Diagnosis	New case	Neg	Neg	NA	NA	MTB pos	Not detected	NA	NA	NA	NA	NA	2012-11-09	DOTS Cat. I	No	Parent TU
2012-11-03	Public	65	Male	Diagnosis	New case	Neg	Neg	NA	NA	MTB neg	NA	NA	NA	NA	NA	NA	NA	NA	NA	NA
2012-11-03	Public	55	Male	Diagnosis	New case	Neg	Neg	NA	NA	MTB neg	NA	NA	NA	NA	NA	NA	NA	NA	NA	NA
2012-11-05	Public	55	Female	MDR risk group	Previous TB	Pos	Pos	NA	NA	MTB pos	Detected	Collected	NA	Not done/not applicable	NA	S-Sensitive	NA	NA	No	Parent TU
2012-11-05	NGO	60	Female	Diagnosis	New case	Neg	Neg	NA	NA	MTB neg	NA	NA	NA	NA	NA	NA	NA	NA	NA	NA
2012-11-05	Public	66	Female	Diagnosis	New case	Neg	Neg	NA	NA	MTB neg	NA	NA	NA	NA	NA	NA	NA	NA	NA	NA
2012-11-05	NGO	75	Female	Diagnosis	Previous TB	Neg	Neg	NA	NA	MTB neg	NA	NA	NA	NA	NA	NA	NA	NA	NA	NA
2012-11-03	Public	45	Female	Diagnosis	New case	Neg	Neg	NA	NA	MTB neg	NA	NA	NA	NA	NA	NA	NA	NA	NA	NA
2012-11-03	Public	40	Male	Diagnosis	New case	Neg	Neg	NA	NA	MTB neg	NA	NA	NA	NA	NA	NA	NA	NA	NA	NA
2012-11-02	Public	65	Male	Diagnosis	New case	Neg	Neg	NA	NA	MTB neg	NA	NA	NA	NA	NA	NA	NA	NA	NA	NA
2012-11-02	Public	70	Male	Diagnosis	New case	Neg	Neg	NA	NA	MTB neg	NA	NA	NA	NA	NA	NA	NA	NA	NA	NA
2012-11-05	Public	13	Female	Diagnosis	New case	Neg	Neg	NA	NA	MTB neg	NA	NA	NA	NA	NA	NA	NA	NA	NA	NA
2012-11-05	Public	22	Female	Diagnosis	New case	Neg	Neg	NA	NA	MTB neg	NA	NA	NA	NA	NA	NA	NA	NA	NA	NA
2012-11-06	Public	24	Male	Diagnosis	New case	Neg	Neg	NA	NA	MTB neg	NA	NA	NA	NA	NA	NA	NA	NA	NA	NA
2012-11-06	Public	55	Male	Diagnosis	New case	Neg	Neg	NA	NA	MTB neg	NA	NA	NA	NA	NA	NA	NA	NA	NA	NA
2012-11-06	Public	80	Male	Diagnosis	New case	Neg	Neg	NA	NA	MTB neg	NA	NA	NA	NA	NA	NA	NA	NA	NA	NA
2012-11-06	Public	60	Male	Diagnosis	New case	Pos	Pos	NA	NA	MTB pos	Not detected	NA	NA	NA	NA	NA	NA	NA	No	Other TU
2012-11-06	Public	45	Male	Diagnosis	New case	Pos	Pos	NA	NA	MTB pos	Not detected	NA	NA	NA	NA	NA	2012-11-09	DOTS Cat. I	No	Parent TU
2012-11-05	Public	33	Male	Diagnosis	New case	Neg	Neg	NA	NA	MTB neg	NA	NA	NA	NA	NA	NA	NA	NA	NA	NA
2012-11-06	Public	40	Female	Diagnosis	New case	Neg	Neg	NA	NA	MTB neg	NA	NA	NA	NA	NA	NA	NA	NA	NA	NA
2012-11-04	Public	50	Female	Diagnosis	New case	Neg	Neg	NA	NA	MTB neg	NA	NA	NA	NA	NA	NA	NA	NA	NA	NA
2012-11-03	Public	58	Male	Diagnosis	New case	Neg	Neg	NA	NA	MTB neg	NA	NA	NA	NA	NA	NA	NA	NA	NA	NA
2012-11-02	Public	20	Female	Diagnosis	New case	Neg	Neg	NA	NA	MTB neg	NA	NA	NA	NA	NA	NA	NA	NA	NA	NA
2012-11-02	Public	38	Male	Diagnosis	Previous TB	Pos	Pos	NA	NA	MTB pos	Not detected	NA	NA	NA	NA	NA	2012-10-19	DOTS Cat. II	No	Parent TU
2012-11-05	Public	40	Male	Diagnosis	New case	Neg	Neg	NA	NA	MTB neg	NA	NA	NA	NA	NA	NA	NA	NA	NA	NA
2012-11-05	Public	66	Female	Diagnosis	New case	Neg	Neg	NA	NA	MTB neg	NA	NA	NA	NA	NA	NA	NA	NA	NA	NA
2012-11-06	Public	48	Female	Diagnosis	New case	Neg	Neg	NA	NA	MTB neg	NA	NA	NA	NA	NA	NA	NA	NA	NA	NA
2012-11-06	Public	40	Male	Diagnosis	New case	Neg	Neg	NA	NA	MTB neg	NA	NA	NA	NA	NA	NA	NA	NA	NA	NA
2012-11-02	Public	50	Male	Diagnosis	New case	Neg	NA	MTB neg	NA	MTB neg	NA	NA	NA	NA	NA	NA	NA	NA	NA	NA
2012-11-07	Public	14	Male	Diagnosis	New case	Neg	Neg	NA	NA	MTB neg	NA	NA	NA	NA	NA	NA	NA	NA	NA	NA
2012-11-05	Public	55	Male	Diagnosis	New case	Neg	Pos	NA	NA	MTB pos	Not detected	NA	NA	NA	NA	NA	2012-11-09	DOTS Cat. I	No	Parent TU
2012-11-05	Public	60	Male	Diagnosis	New case	Neg	NA	MTB neg	NA	MTB neg	NA	NA	NA	NA	NA	NA	NA	NA	NA	NA
2012-11-03	Public	25	Female	Diagnosis	Previous TB	Pos	Pos	NA	NA	MTB pos	Not detected	NA	NA	NA	NA	NA	2012-11-07	DOTS Cat. II	No	Parent TU
2012-11-06	Public	40	Female	Diagnosis	New case	Pos	Pos	NA	NA	MTB pos	Not detected	NA	NA	NA	NA	NA	2012-11-09	DOTS Cat. I	No	Parent TU
2012-11-06	Public	22	Male	Diagnosis	New case	Neg	Pos	NA	NA	MTB pos	Not detected	NA	NA	NA	NA	NA	2012-11-09	DOTS Cat. I	No	Parent TU
2012-11-06	Public	52	Male	Repeated	New case	Neg	Neg	NA	NA	MTB neg	NA	NA	NA	NA	NA	NA	NA	NA	NA	NA
2012-11-06	Public	35	Male	Diagnosis	New case	Neg	Neg	NA	NA	MTB neg	NA	NA	NA	NA	NA	NA	NA	NA	NA	NA
2012-11-07	Public	60	Male	Diagnosis	New case	Neg	Neg	NA	NA	MTB neg	NA	NA	NA	NA	NA	NA	NA	NA	NA	NA
2012-11-07	Public	55	Female	Diagnosis	New case	Pos	Pos	NA	NA	MTB pos	Not detected	NA	NA	NA	NA	NA	NA	NA	Yes	Parent TU
2012-11-05	Public	40	Male	Diagnosis	New case	Neg	Neg	NA	NA	MTB neg	NA	NA	NA	NA	NA	NA	NA	NA	NA	NA
2012-11-06	Public	52	Female	Diagnosis	New case	Neg	Neg	NA	NA	MTB neg	NA	NA	NA	NA	NA	NA	NA	NA	NA	NA
2012-11-06	Public	55	Male	Diagnosis	New case	Neg	Neg	NA	NA	MTB neg	NA	NA	NA	NA	NA	NA	NA	NA	NA	NA
2012-11-07	Public	17	Male	Diagnosis	New case	Neg	Neg	NA	NA	MTB neg	NA	NA	NA	NA	NA	NA	NA	NA	NA	NA
2012-11-08	NGO	70	Male	Diagnosis	New case	Neg	Neg	NA	NA	MTB neg	NA	NA	NA	NA	NA	NA	NA	NA	NA	NA
2012-11-08	NGO	45	Male	Diagnosis	New case	Neg	Neg	NA	NA	MTB pos	Not detected	NA	NA	NA	NA	NA	NA	NA	Yes	Parent TU
2012-11-08	NGO	45	Male	Diagnosis	New case	Neg	Neg	NA	NA	MTB neg	NA	NA	NA	NA	NA	NA	NA	NA	NA	NA
2012-11-07	Public	50	Female	Diagnosis	New case	Neg	Neg	NA	NA	MTB neg	NA	NA	NA	NA	NA	NA	NA	NA	NA	NA
2012-11-07	Public	60	Female	Diagnosis	New case	Neg	Neg	NA	NA	MTB neg	NA	NA	NA	NA	NA	NA	NA	NA	NA	NA
2012-11-07	Public	70	Male	Diagnosis	New case	Neg	Neg	NA	NA	MTB neg	NA	NA	NA	NA	NA	NA	NA	NA	NA	NA
2012-11-06	Public	45	Male	Diagnosis	New case	Neg	Neg	NA	NA	MTB neg	NA	NA	NA	NA	NA	NA	NA	NA	NA	NA
2012-11-07	Public	42	Female	Diagnosis	Previous TB	Pos	Pos	NA	NA	MTB pos	Not detected	NA	NA	NA	NA	NA	2012-11-19	DOTS Cat. II	No	Parent TU
2012-11-08	Public	40	Male	Diagnosis	New case	Neg	Neg	NA	NA	MTB neg	NA	NA	NA	NA	NA	NA	NA	NA	NA	NA
2012-11-08	Public	32	Male	Diagnosis	New case	Neg	Neg	NA	NA	MTB neg	NA	NA	NA	NA	NA	NA	NA	NA	NA	NA
2012-11-07	Public	62	Male	Diagnosis	New case	Pos	Pos	NA	NA	MTB pos	Not detected	NA	NA	NA	NA	NA	2012-11-19	DOTS Cat. I	No	Parent TU
2012-11-09	Public	60	Male	Diagnosis	New case	Neg	NA	MTB neg	NA	NA	NA	NA	NA	NA	NA	NA	NA	NA	NA	NA
2012-11-09	Public	45	Male	Diagnosis	New case	Neg	NA	MTB neg	NA	NA	NA	NA	NA	NA	NA	NA	NA	NA	NA	NA
2012-11-07	Public	32	Male	Diagnosis	New case	Neg	Neg	NA	NA	MTB pos	Not detected	NA	NA	NA	NA	NA	2012-11-21	DOTS Cat. I	No	Parent TU
2012-11-06	Private	65	Female	Diagnosis	New case	Neg	Neg	NA	NA	MTB neg	NA	NA	NA	NA	NA	NA	NA	NA	NA	NA
2012-11-06	Public	50	Male	Diagnosis	New case	Neg	Neg	NA	NA	MTB neg	NA	NA	NA	NA	NA	NA	NA	NA	NA	NA
2012-11-07	Public	45	Male	Diagnosis	New case	Pos	Pos	NA	NA	MTB pos	Not detected	NA	NA	NA	NA	NA	2012-11-09	DOTS Cat. I	No	Parent TU
2012-11-09	NGO	76	Male	Diagnosis	New case	Neg	Neg	NA	NA	MTB pos	Not detected	NA	NA	NA	NA	NA	2012-11-16	DOTS Cat. I	No	Parent TU
2012-11-10	Public	46	Female	Diagnosis	New case	Neg	Neg	NA	NA	MTB neg	NA	NA	NA	NA	NA	NA	NA	NA	NA	NA
2012-11-08	Public	58	Male	Diagnosis	New case	Neg	Neg	NA	NA	MTB neg	NA	NA	NA	NA	NA	NA	NA	NA	NA	NA
2012-11-09	Public	66	Male	Diagnosis	New case	Neg	Neg	NA	NA	MTB neg	NA	NA	NA	NA	NA	NA	NA	NA	NA	NA
2012-11-09	Public	24	Male	Diagnosis	New case	Neg	Neg	NA	NA	MTB neg	NA	NA	NA	NA	NA	NA	NA	NA	NA	NA
2012-11-09	Public	45	Male	Diagnosis	New case	Neg	Neg	NA	NA	MTB neg	NA	NA	NA	NA	NA	NA	NA	NA	NA	NA
2012-11-10	Private	16	Female	Diagnosis	New case	Pos	Pos	NA	NA	MTB pos	Not detected	NA	NA	NA	NA	NA	NA	NA	Yes	Other TU
2012-11-10	NGO	18	Female	Diagnosis	New case	Pos	Pos	NA	NA	MTB pos	Not detected	NA	NA	NA	NA	NA	NA	NA	Yes	Parent TU
2012-11-10	Public	75	Male	Diagnosis	New case	Neg	Neg	NA	NA	MTB neg	NA	NA	NA	NA	NA	NA	NA	NA	NA	NA
2012-11-08	Public	75	Male	Diagnosis	New case	Neg	Neg	NA	NA	MTB neg	NA	NA	NA	NA	NA	NA	NA	NA	NA	NA
2012-11-09	Public	52	Male	Diagnosis	New case	Neg	Neg	NA	NA	MTB neg	NA	NA	NA	NA	NA	NA	NA	NA	NA	NA
2012-11-10	Public	70	Male	Diagnosis	New case	Neg	Neg	NA	NA	MTB neg	NA	NA	NA	NA	NA	NA	NA	NA	NA	NA
2012-11-10	Public	40	Male	Diagnosis	New case	Neg	Neg	NA	NA	MTB neg	NA	NA	NA	NA	NA	NA	NA	NA	NA	NA
2012-11-10	Public	25	Female	Diagnosis	New case	Neg	Neg	NA	NA	MTB pos	Not detected	NA	NA	NA	NA	NA	2012-11-23	DOTS Cat. I	No	Parent TU
2012-11-11	Public	65	Male	Diagnosis	New case	Neg	Neg	NA	NA	MTB neg	NA	NA	NA	NA	NA	NA	NA	NA	NA	NA
2012-11-12	NGO	65	Male	Diagnosis	Previous TB	Neg	Neg	NA	NA	MTB pos	Not detected	NA	NA	NA	NA	NA	2012-11-14	DOTS Cat. II	No	Parent TU
2012-11-12	NGO	50	Male	Diagnosis	New case	Neg	Neg	NA	NA	MTB neg	NA	NA	NA	NA	NA	NA	NA	NA	NA	NA
2012-11-12	NGO	50	Male	Diagnosis	New case	Neg	Neg	NA	NA	MTB neg	NA	NA	NA	NA	NA	NA	NA	NA	NA	NA
2012-11-13	NGO	24	Female	Diagnosis	New case	Pos	Pos	NA	NA	MTB pos	Not detected	NA	NA	NA	NA	NA	2012-11-13	DOTS Cat. I	No	Parent TU
2012-11-10	Public	60	Male	Diagnosis	New case	Neg	Neg	NA	NA	MTB neg	NA	NA	NA	NA	NA	NA	NA	NA	NA	NA
2012-11-13	Private	65	Male	Diagnosis	New case	Neg	Neg	MTB neg	NA	MTB neg	NA	NA	NA	NA	NA	NA	NA	NA	NA	NA
2012-11-13	Public	50	Female	Diagnosis	New case	Neg	Neg	NA	NA	MTB neg	NA	NA	NA	NA	NA	NA	NA	NA	NA	NA
2012-11-13	NGO	75	Male	Diagnosis	Previous TB	Neg	Neg	NA	NA	MTB neg	NA	NA	NA	NA	NA	NA	NA	NA	NA	NA
2012-11-13	Public	68	Male	Diagnosis	New case	Neg	Neg	NA	NA	MTB neg	NA	NA	NA	NA	NA	NA	NA	NA	NA	NA
2012-11-13	Public	70	Male	Diagnosis	New case	Neg	Neg	NA	NA	MTB pos	Not detected	NA	NA	NA	NA	NA	2012-11-23	DOTS Cat. I	No	Parent TU
2012-11-13	Public	50	Female	Diagnosis	New case	Neg	Neg	NA	NA	Indeterminate (invalid/error/no result)	NA	NA	NA	NA	NA	NA	NA	NA	NA	NA
2012-11-13	Public	80	Male	Diagnosis	New case	Neg	Neg	NA	NA	MTB neg	NA	NA	NA	NA	NA	NA	NA	NA	NA	NA
2012-11-13	Public	60	Male	Diagnosis	New case	Neg	Neg	NA	NA	MTB neg	NA	NA	NA	NA	NA	NA	NA	NA	NA	NA
2012-11-13	Private	20	Male	Diagnosis	New case	Pos	NA	MTB pos	Not detected	MTB pos	Not detected	NA	NA	NA	NA	NA	2012-11-21	DOTS Cat. I	No	Parent TU
2012-11-15	Public	65	Male	Diagnosis	Previous TB	Neg	Neg	NA	NA	MTB neg	NA	NA	NA	NA	NA	NA	NA	NA	NA	NA
2012-11-15	NGO	52	Male	Diagnosis	Previous TB	Neg	Neg	NA	NA	MTB neg	NA	NA	NA	NA	NA	NA	NA	NA	NA	NA
2012-11-15	Public	68	Male	Diagnosis	New case	Neg	Neg	NA	NA	MTB neg	NA	NA	NA	NA	NA	NA	NA	NA	NA	NA
2012-11-09	Public	55	Female	Diagnosis	Previous TB	Neg	Neg	NA	NA	MTB neg	NA	NA	NA	NA	NA	NA	NA	NA	NA	NA
2012-11-13	Public	45	Female	Diagnosis	New case	Neg	Neg	NA	NA	MTB neg	NA	NA	NA	NA	NA	NA	NA	NA	NA	NA
2012-11-13	Public	41	Female	Diagnosis	New case	Neg	Neg	NA	NA	MTB neg	NA	NA	NA	NA	NA	NA	NA	NA	NA	NA
2012-11-13	Private	30	Female	Diagnosis	New case	Neg	Neg	NA	NA	MTB neg	NA	NA	NA	NA	NA	NA	NA	NA	NA	NA
2012-11-13	NGO	75	Male	Diagnosis	New case	Neg	Neg	NA	NA	MTB neg	NA	NA	NA	NA	NA	NA	NA	NA	NA	NA
2012-11-15	Public	55	Male	Diagnosis	Previous TB	Pos	Pos	NA	NA	MTB pos	Not detected	NA	NA	NA	NA	NA	2012-12-14	DOTS Cat. II	No	Parent TU
2012-11-15	NGO	38	Male	Diagnosis	New case	Neg	Neg	NA	NA	MTB neg	NA	NA	NA	NA	NA	NA	NA	NA	NA	NA
2012-11-15	NGO	65	Male	Diagnosis	New case	Neg	Neg	NA	NA	MTB neg	NA	NA	NA	NA	NA	NA	NA	NA	NA	NA
2012-11-13	Public	52	Female	Diagnosis	New case	Neg	Neg	NA	NA	MTB neg	NA	NA	NA	NA	NA	NA	NA	NA	NA	NA
2012-11-15	Public	35	Female	Diagnosis	New case	Neg	Neg	NA	NA	MTB neg	NA	NA	NA	NA	NA	NA	NA	NA	NA	NA
2012-11-15	Public	70	Male	Diagnosis	New case	Neg	Neg	NA	NA	MTB neg	NA	NA	NA	NA	NA	NA	NA	NA	NA	NA
2012-11-15	Public	50	Male	Diagnosis	New case	Neg	Neg	NA	NA	MTB neg	NA	NA	NA	NA	NA	NA	NA	NA	NA	NA
2012-11-15	Public	40	Male	Diagnosis	New case	Neg	Neg	NA	NA	MTB neg	NA	NA	NA	NA	NA	NA	NA	NA	NA	NA
2012-11-15	Public	30	Male	Diagnosis	New case	Neg	Neg	NA	NA	MTB neg	NA	NA	NA	NA	NA	NA	NA	NA	NA	NA
2012-11-15	Public	61	Male	Diagnosis	New case	Neg	Neg	NA	NA	MTB neg	NA	NA	NA	NA	NA	NA	NA	NA	NA	NA
2012-11-16	Public	35	Female	Diagnosis	New case	Neg	Neg	NA	NA	MTB neg	NA	NA	NA	NA	NA	NA	NA	NA	NA	NA
2012-11-16	Public	42	Male	Diagnosis	New case	Pos	Pos	NA	NA	MTB pos	Not detected	NA	NA	NA	NA	NA	NA	NA	Yes	Parent TU
2012-11-16	Public	68	Male	Diagnosis	New case	Neg	Neg	NA	NA	MTB neg	NA	NA	NA	NA	NA	NA	NA	NA	NA	NA
2012-11-16	NGO	25	Female	Diagnosis	New case	Neg	Neg	NA	NA	MTB neg	NA	NA	NA	NA	NA	NA	NA	NA	NA	NA
2012-11-16	Public	60	Female	Diagnosis	New case	Neg	Neg	NA	NA	MTB neg	NA	NA	NA	NA	NA	NA	NA	NA	NA	NA
2012-11-17	Public	65	Female	Diagnosis	New case	Neg	Neg	NA	NA	MTB neg	NA	NA	NA	NA	NA	NA	NA	NA	NA	NA
[truncated: 113,341 more rows]
